# Supplementary material for: Allele-specific expression is widespread in Bos indicus muscle and affects meat quality candidate genes
Source: Sci Rep. 2020 Jun 23;10:10204. doi: 10.1038/s41598-020-67089-0 (PMC7311436; doi:10.1038/s41598-020-67089-0)
Supplement: Supplementary file 1 — Supplementary Dataset. [file 41598_2020_67089_MOESM1_ESM.xlsx]

## Sheet: Supplementary list 
Allele-specific expression is widespread in Bos indicus muscle and affects meat quality candidate genes Marcela Maria de Souza1,2, Adhemar Zerlotini3, Marina Ibelli Pereira Rocha1,2, Jennifer Jessica Bruscadin1,2, Wellison Jarles da Silva Diniz1,2, Tainã Figueiredo Cardoso1, Aline Silva Mello Cesar4, Juliana Afonso1,2, Bruno Gabriel Nascimento Andrade1, Mauricio de Alvarenga Mudadu3, Fabiana Bari…
Supplementary Table S1. Description of the alignment results. Total reads, total reads mapped and percentage of mapping for each sample of muscle Longissimus dorsi muscle of Nelore steers.
Supplementary Table S2. Description of SNPs showing allele-specific expression for at least one individual. The list contains accompanying information including: SNP ID from Illumina BeadChip, SNP ID from dbSNP, chromosome, SNP position, functional consequence obtained from VEP, gene symbol, Ensembl gene ID, total of individuals tested, total of individuals with ASE (FDR<0.05), percentage of ASE,…
Supplementary Table S3. Description of SNPs showing biallelic expression in all tested individuals. The list contains accompanying information including SNP ID from dbSNP, chromosome, SNP position, gene symbol, Ensembl gene ID and the total of individuals tested.
Supplementary Table S4. Cluster of GO terms enriched using DAVID software.
Supplementary Table S5. Description of genes showing ASE previous associated to production traits. The list contains gene symbol, associated traits with the respective experiment method, total of associated trait by gene and the respective study.
Supplementary Table S6. Description of eQTL identified by Cesar et al. (2018) affecting the total expression of ASE genes. The list contains information of ASE SNPs (SNP ID from Illumina BeadChip, SNP ID from dbSNP, Ensembl gene ID, gene symbol and chromosome) and information of the eQTLs SNPs (SNP ID from Illumina BeadChip, SNP ID from dbSNP, chromosome, SNP position, type of eQTL - cis or trans…
Supplementary Table S7. Description of copy number variation regions (CNVR) identified by Silva et al. 25 affecting the total expression of ASE genes.
Supplementary Table S8. SNPs and genes identified as ASE by Guillocheau et al. 18.

## Sheet: deSouza_TableS1
Allele-specific expression is widespread in Bos indicus muscle and affects meat quality candidate genes
Marcela Maria de Souza, Adhemar Zerlotini, Marina Ibelli Pereira Rocha, Jennifer Jessica Bruscadin, Wellison Jarles da Silva Diniz, Tainã Figueiredo Cardoso, Aline Silva Mello Cesar, Juliana Afonso, Bruno Gabriel Nascimento Andrade, Mauricio de Alvarenga Mudadu, Fabiana Barichello Mokry, Polyana Cristine Tizioto, Priscila Silva Neubern de Oliveira, Simone Cristina Méo Niciura, Luiz Lehmann Coutin…
Supplementary Table S1. Description of the alignment results. Total reads, total reads mapped and percentage of mapping for each sample of muscle Longissimus dorsi muscle of Nelore steers.
Sample_code	Total	Mapped	% Mapped
Muscle01	24800942	13452256	0.5424
Muscle02	22645412	7839502	0.3462
Muscle03	32242940	8717713	0.2704
Muscle04	51030304	13580724	0.2661
Muscle05	13815144	4961781	0.3592
Muscle06	29547928	10442421	0.3534
Muscle07	42634200	11099213	0.2603
Muscle08	50935054	13383699	0.2628
Muscle09	12757704	6725723	0.5272
Muscle10	37668234	9966221	0.2646
Muscle11	41237396	10640920	0.258
Muscle12	30809810	11013418	0.3575
Muscle13	17416406	6999771	0.4019
Muscle14	36086590	9107162	0.2524
Muscle15	30246074	6776480	0.224
Muscle16	30135980	7825637	0.2597
Muscle17	38626060	11432668	0.296
Muscle18	42079214	10919891	0.2595
Muscle19	29658258	7443952	0.251
Muscle20	38890310	10491327	0.2698
Muscle21	43553024	11411471	0.262
Muscle22	47227456	12076510	0.2557
Muscle23	31417482	8334933	0.2653
Muscle24	40101458	10244245	0.2555
Muscle25	31864880	9775491	0.3068
Muscle26	37760362	10025401	0.2655
Muscle27	33919694	11029642	0.3252
Muscle28	12545068	4436339	0.3536
Muscle29	29931102	7846980	0.2622
Muscle30	27908630	8556823	0.3066
Muscle31	31686792	10728629	0.3386
Muscle32	29693772	7609769	0.2563
Muscle33	26114828	6869509	0.2631
Muscle34	31712554	8404629	0.265
Muscle35	26721084	7191464	0.2691
Muscle36	14915466	9037419	0.6059
Muscle37	19249768	8064333	0.4189
Muscle38	49290140	12645796	0.2566
Muscle39	24120194	13513600	0.5603
Muscle40	40932842	10637132	0.2599
Muscle41	35259732	9110633	0.2584
Muscle42	40116572	10906414	0.2719
Muscle43	24857932	9956808	0.4005
Muscle44	16979656	9015995	0.531
Muscle45	28181010	7392855	0.2623
Muscle46	12427436	6835171	0.55
Muscle47	31932190	11180287	0.3501
Muscle48	31303254	10703821	0.3419
Muscle49	26288652	9897887	0.3765
Muscle50	26375036	8703256	0.33
Muscle51	12812428	4424962	0.3454
Muscle52	32736818	8386330	0.2562
Muscle53	15688790	6131837	0.3908
Muscle54	30755000	9289842	0.3021
Muscle55	28410310	7493132	0.2637
Muscle56	13534446	8164462	0.6032
Muscle57	42769550	11000769	0.2572
Muscle58	21034172	12830014	0.61
Muscle59	27648690	9956780	0.3601
Muscle60	27000646	6972845	0.2582
Muscle61	28363178	7078972	0.2496
Muscle62	15802442	8401852	0.5317
Muscle63	17372660	9696015	0.5581
Muscle64	17228972	9273285	0.5382
Muscle65	19417298	10345225	0.5328
Muscle66	23431376	6022610	0.257
Muscle67	13828264	7312999	0.5288
Muscle68	21557770	7446635	0.3454
Muscle69	24378344	8606035	0.353
Muscle70	30174080	7781106	0.2579
Muscle71	14754410	4945684	0.3352
Muscle72	32131104	8095255	0.2519
Muscle73	30330456	7653529	0.2523
Muscle74	29487864	7757899	0.2631
Muscle75	23710064	8272106	0.3489
Muscle76	26753046	9416614	0.352
Muscle77	27608432	7349448	0.2662
Muscle78	31875514	8489772	0.2663
Muscle79	27890548	7486855	0.2684
Muscle80	18610342	7048917	0.3788
Muscle81	30040910	11934725	0.3973
Muscle82	14293634	5210365	0.3645
Muscle83	33946940	8133254	0.2396
Muscle84	15963742	6532428	0.4092
Muscle85	21988080	8458864	0.3847
Muscle86	30769502	18534561	0.6024
Muscle87	40990556	11236217	0.2741
Muscle88	33423482	8654320	0.2589
Muscle89	13943186	7553625	0.5417
Muscle90	36927292	9624033	0.2606
Muscle91	30118922	8190559	0.2719
Muscle92	17080692	6124650	0.3586
Muscle93	10215840	3663543	0.3586
Muscle94	32443562	10194949	0.3142
Muscle95	26948662	14427744	0.5354
Muscle96	24532440	8824910	0.3597
Muscle97	27416492	10210445	0.3724
Muscle98	4672908	1803948	0.386
Muscle99	15819352	8401311	0.5311
Muscle100	17703662	6524078	0.3685
Muscle101	44301630	11556387	0.2609
Muscle102	26253594	14154124	0.5391
Muscle103	16925058	6451826	0.3812
Muscle104	36787902	22534538	0.6126
Muscle105	31304932	11128883	0.3555
Muscle106	10024776	3172967	0.3165
Muscle107	25600018	6678939	0.2609
Muscle108	20462710	12415162	0.6067
Muscle109	12504166	4596359	0.3676
Muscle110	16290048	8651907	0.5311
Muscle111	10103946	5349944	0.5295
Muscle112	38733838	10258436	0.2648
Muscle113	15414232	5564078	0.361
Muscle114	30343326	10829612	0.3569
Muscle115	11160520	4301938	0.3855
Muscle116	20991864	12132843	0.578
Muscle117	13795952	7162446	0.5192
Muscle118	19666308	10185676	0.5179
Muscle119	21049470	7444280	0.3537
Muscle120	16057856	9650341	0.601
Muscle121	20349522	6628746	0.3257
Muscle122	18464578	7777055	0.4212
Muscle123	17847566	6884620	0.3857
Muscle124	19406094	7984925	0.4115
Muscle125	16767474	10224086	0.6098
Muscle126	18915390	6939648	0.3669
Muscle127	18256274	7246092	0.3969
Muscle128	14269764	5401610	0.3785
Muscle129	45804688	12355606	0.2697
Muscle130	40168438	10353948	0.2578
Muscle131	30328170	9466883	0.3121
Muscle132	34924520	11527962	0.3301
Muscle133	27350640	10019328	0.3663
Muscle134	22402078	9575722	0.4274
Muscle135	33705870	10991342	0.3261
Muscle136	37336496	10582013	0.2834
Muscle137	29659016	7818259	0.2636
Muscle138	27503158	7221656	0.2626
Muscle139	33541156	8832953	0.2633
Muscle140	32293560	10867446	0.3365
Muscle141	32125402	8340295	0.2596
Muscle142	44730606	11818516	0.2642
Muscle143	13221964	5015009	0.3793
Muscle144	43022272	11189095	0.2601
Muscle145	14234160	5639407	0.3962
Muscle146	24776972	8379801	0.3382
Muscle147	32129080	8343453	0.2597
Muscle148	29588252	9502916	0.3212
Muscle149	29880710	9279419	0.3105
Muscle150	34002340	9739082	0.2864
Muscle151	31259386	8169524	0.2613
Muscle152	38841236	10502629	0.2704
Muscle153	35846806	11461407	0.3197
Muscle154	17336574	6660766	0.3842
Muscle155	28080756	8882480	0.3163
Muscle156	42467328	11349564	0.2673
Muscle157	13904912	4531540	0.3259
Muscle158	26667990	7728283	0.2898
Muscle159	34220772	8745964	0.2556
Muscle160	37583950	9443022	0.2513
Muscle161	11517428	4223723	0.3667
Muscle162	30350686	8159512	0.2688
Muscle163	24041306	7907360	0.3289
Muscle164	31497370	10045644	0.3189
Muscle165	38671444	10326723	0.267
Muscle166	41184282	11575179	0.2811
Muscle167	32852148	10733991	0.3267
Muscle168	32442536	8303065	0.2559
Muscle169	18834700	6903642	0.3665
Muscle170	25699022	9940851	0.3868
Muscle171	16308592	6146281	0.3769
Muscle172	31798276	8234241	0.259
Muscle173	27619312	8852160	0.3205
Muscle174	30126698	7752068	0.2573
Muscle175	26488840	9249865	0.3492
Muscle176	12232362	4079263	0.3335
Muscle177	40655464	11561047	0.2844
Muscle178	29786546	9849430	0.3307
Muscle179	9535442	3705400	0.3886
Muscle180	12463246	4569885	0.3667
Muscle181	36131338	10199963	0.2823
Muscle182	22177220	8034516	0.3623
Muscle183	35745782	11975080	0.335
Muscle184	29634852	9525770	0.3214
Muscle185	37864434	10453169	0.2761
Muscle186	47715224	12610488	0.2643
Muscle187	11684476	4224225	0.3615
Muscle188	42309632	15270341	0.3609
Muscle189	17846662	9533331	0.5342
Muscle190	9698174	3561367	0.3672

## Sheet: deSouza_TableS2
Allele-specific expression is widespread in Bos indicus muscle and affects meat quality candidate genes
Marcela Maria de Souza, Adhemar Zerlotini, Marina Ibelli Pereira Rocha, Jennifer Jessica Bruscadin, Wellison Jarles da Silva Diniz, Tainã Figueiredo Cardoso, Aline Silva Mello Cesar, Juliana Afonso, Bruno Gabriel Nascimento Andrade, Mauricio de Alvarenga Mudadu, Fabiana Barichello Mokry, Polyana Cristine Tizioto, Priscila Silva Neubern de Oliveira, Simone Cristina Méo Niciura, Luiz Lehmann Coutin…
Supplementary Table S2. Description of SNPs showing allele-specific expression for at least one individual. The list contains accompanying information including: SNP ID from Illumina BeadChip, SNP ID from dbSNP, chromosome, SNP position, functional consequence obtained from VEP, gene symbol, Ensembl gene ID, total of individuals tested, total of individuals with ASE (FDR<0.05), percentage of ASE,…
Illumina.BeadChip.SNPID	rs.ID	Chr	SNP.Position	Consequence.(VEP)	Gene.Symbol	Ensembl.Gene.ID	sample.tested	sample.ASE	%ASE	Monoallelic.samples	%mono.sample	sample.Major.allele	sample.Minor.allele	Major.allele	Minor.allele	Allele.expressed
ARS-BFGL-BAC-34063	rs41256063	chr17	51720958	intergenic_variant	.	.	11	3	27.2727	2	66.6667	0	3	T	A	A
ARS-BFGL-NGS-103658	rs109470520	chr5	109971950	3_prime_UTR_variant	MAFF	ENSBTAG00000021435	20	3	15	3	100	3	0	G	A	G
ARS-BFGL-NGS-105994	rs109954738	chr17	54267012	intron_variant	ATP2A2	ENSBTAG00000001398	36	5	13.8889	3	60	4	1	G	A	both
ARS-BFGL-NGS-45547	rs42429829	chr19	61862699	intron_variant	ARSG	ENSBTAG00000010637	20	13	65	7	53.8462	10	3	G	A	both
ARS-BFGL-NGS-5210	rs110115548	chr13	67003397	3_prime_UTR_variant	TGM2	ENSBTAG00000016208	17	11	64.7059	6	54.5455	11	0	G	A	G
ARS-BFGL-NGS-75505	rs110334872	chr28	29707116	3_prime_UTR_variant	CAMK2G	ENSBTAG00000012667	24	3	12.5	1	33.3333	1	2	C	T	both
BovineHD0100000106	rs110943703	chr1	1001634	3_prime_UTR_variant	RCAN1	ENSBTAG00000020035	14	7	50	5	71.4286	7	0	C	T	C
BovineHD0100000393	rs136686597	chr1	1975502	missense_variant	SON	ENSBTAG00000008482	42	10	23.8095	5	50	5	5	G	A	both
BovineHD0100000394	rs133993391	chr1	1979359	synonymous_variant	SON	ENSBTAG00000008482	65	15	23.0769	12	80	9	6	T	C	both
BovineHD0100006158	rs135989914	chr1	21294589	missense_variant	USP25	ENSBTAG00000019314	1	1	100	1	100	1	0	G	A	G
BovineHD0100016379	rs134054785	chr1	57377303	synonymous_variant	CCDC80	ENSBTAG00000010793	8	6	75	4	66.6667	5	1	G	A	both
BovineHD0100016388	rs133397634	chr1	57410922	synonymous_variant	CCDC80	ENSBTAG00000010793	39	12	30.7692	6	50	11	1	G	A	both
BovineHD0100016817	rs109045031	chr1	58955755	intergenic_variant	.	.	2	1	50	1	100	1	0	C	T	C
BovineHD0100018357	rs134230189	chr1	64295037	3_prime_UTR_variant	TIMMDC1	ENSBTAG00000012581	3	1	33.3333	1	100	1	0	T	C	T
BovineHD0100018549	rs133621184	chr1	65139802	3_prime_UTR_variant	FSTL1	ENSBTAG00000022155	67	12	17.9104	10	83.3333	9	3	C	T	both
BovineHD0100018849	rs110592794	chr1	66092451	intron_variant,non_coding_transcript_variant	.	ENSBTAG00000052248	24	7	29.1667	4	57.1429	7	0	C	T	C
BovineHD0100020056	rs136413492	chr1	69418925	intergenic_variant	.	.	3	1	33.3333	1	100	1	0	G	A	G
BovineHD0100020442	rs137498410	chr1	70600562	3_prime_UTR_variant	TNK2	ENSBTAG00000021364	10	2	20	1	50	2	0	C	T	C
BovineHD0100024063	rs132806881	chr1	83472894	synonymous_variant	KLHL24	ENSBTAG00000017450	18	1	5.55556	0	0	1	0	C	T	C
BovineHD0100024134	rs43250900	chr1	83638156	intergenic_variant	.	.	3	3	100	1	33.3333	0	3	T	C	C
BovineHD0100024690	rs137433195	chr1	86045851	intergenic_variant	.	.	11	1	9.09091	1	100	1	0	T	C	T
BovineHD0100027215	rs135601397	chr1	95001314	intergenic_variant	.	.	2	1	50	0	0	0	1	T	G	G
BovineHD0100027937	rs137847430	chr1	97055243	synonymous_variant	SKIL	ENSBTAG00000004154	2	2	100	2	100	2	0	G	A	G
BovineHD0100030372	rs136773261	chr1	106405266	synonymous_variant	PPM1L	ENSBTAG00000001274	28	12	42.8571	7	58.3333	7	5	G	A	both
BovineHD0100031632	rs133346119	chr1	110928496	3_prime_UTR_variant	TIPARP	ENSBTAG00000012120	2	1	50	1	100	1	0	A	C	A
BovineHD0100033450	rs135742569	chr1	117571357	synonymous_variant	EIF2A	ENSBTAG00000009106	66	15	22.7273	10	66.6667	12	3	G	A	both
BovineHD0100033820	rs134672494	chr1	118642280	3_prime_UTR_variant	WWTR1	ENSBTAG00000007814	4	1	25	1	100	1	0	G	A	G
BovineHD0100036148	rs137110958	chr1	127028129	intergenic_variant	.	.	15	2	13.3333	1	50	2	0	G	A	G
BovineHD0100038177	rs109569584	chr1	133117417	3_prime_UTR_variant	PPP2R3A	ENSBTAG00000023416	23	10	43.4783	7	70	8	2	C	T	both
BovineHD0100041181	rs136352426	chr1	141706362	3_prime_UTR_variant	MX1	ENSBTAG00000030913	1	1	100	1	100	0	1	T	C	C
BovineHD0100042632	rs42427775	chr1	145684628	synonymous_variant	COL6A1	ENSBTAG00000011802	30	8	26.6667	3	37.5	7	1	T	C	both
BovineHD0100043835	rs137405344	chr1	149317573	intron_variant	PIGP	ENSBTAG00000055107	1	1	100	1	100	1	0	C	T	C
BovineHD0100044500	rs137385837	chr1	151181306	3_prime_UTR_variant	ETS2	ENSBTAG00000009214	36	8	22.2222	6	75	5	3	C	T	both
BovineHD0100044909	rs133406361	chr1	152283412	3_prime_UTR_variant	CAPN7	ENSBTAG00000006479	2	2	100	2	100	0	2	G	A	A
BovineHD0100044910	rs137335514	chr1	152286143	intergenic_variant	.	.	69	24	34.7826	7	29.1667	17	7	G	A	both
BovineHD0100044970	rs137228217	chr1	152463533	intergenic_variant	.	.	18	5	27.7778	5	100	4	1	C	T	both
BovineHD0200000343	rs43287960	chr2	1323116	3_prime_UTR_variant; intron_variant	IMP4; PTPN18	ENSBTAG00000003225; ENSBTAG00000011658	4	1	25	1	100	1	0	G	A	G
BovineHD0200001566	rs135301711	chr2	5468340	intron_variant	BIN1	ENSBTAG00000019177	4	3	75	1	33.3333	1	2	C	T	both
BovineHD0200001967	rs136048308	chr2	6798943	3_prime_UTR_variant	SLC40A1	ENSBTAG00000010498	3	1	33.3333	1	100	1	0	C	T	C
BovineHD0200002162	rs133882180	chr2	7391669	synonymous_variant	COL3A1	ENSBTAG00000021466	5	2	40	1	50	0	2	T	C	C
BovineHD0200005170	rs110948301	chr2	18092955	intergenic_variant	.	.	62	8	12.9032	6	75	4	4	G	A	both
BovineHD0200005180	rs110140753	chr2	18105174	intergenic_variant	.	.	29	7	24.1379	6	85.7143	6	1	T	C	both
BovineHD0200005189	rs43294572	chr2	18125894	intergenic_variant	.	.	4	4	100	0	0	0	4	C	T	T
BovineHD0200005229	rs43295613	chr2	18248250	intergenic_variant	.	.	49	15	30.6122	11	73.3333	4	11	T	C	both
BovineHD0200005241	rs43295624	chr2	18289250	intergenic_variant	.	.	28	11	39.2857	7	63.6364	11	0	A	G	A
BovineHD0200005242	rs110644249	chr2	18290929	intergenic_variant	.	.	27	11	40.7407	6	54.5455	11	0	C	T	C
BovineHD0200005248	rs132817153	chr2	18312874	intergenic_variant	.	.	92	20	21.7391	10	50	8	12	C	T	both
BovineHD0200005253	rs136209194	chr2	18329794	intergenic_variant	.	.	81	64	79.0123	18	28.125	31	33	C	T	both
BovineHD0200005254	rs43296668	chr2	18334745	intron_variant	.	ENSBTAG00000052709	3	2	66.6667	1	50	2	0	G	T	G
BovineHD0200005933	rs135131930	chr2	20779623	intergenic_variant	.	.	9	3	33.3333	3	100	3	0	T	C	T
BovineHD0200005973	rs137756854	chr2	20977283	missense_variant	LNPK	ENSBTAG00000018061	7	2	28.5714	2	100	2	0	T	C	T
BovineHD0200006674	rs132767410	chr2	23447038	intron_variant	MAP3K20	ENSBTAG00000001083	19	10	52.6316	5	50	5	5	G	A	both
BovineHD0200008503	rs109372848	chr2	28988945	intergenic_variant	.	.	64	52	81.25	22	42.3077	52	0	T	C	T
BovineHD0200008506	rs110368962	chr2	28991373	intron_variant	XIRP2	ENSBTAG00000017743	1	1	100	0	0	1	0	T	C	T
BovineHD0200008509	rs42299527	chr2	28997454	missense_variant	XIRP2	ENSBTAG00000017743	36	22	61.1111	10	45.4545	17	5	A	G	both
BovineHD0200008510	rs137232459	chr2	28998927	missense_variant	XIRP2	ENSBTAG00000017743	36	14	38.8889	8	57.1429	12	2	C	T	both
BovineHD0200008511	rs42300734	chr2	28999632	missense_variant	XIRP2	ENSBTAG00000017743	35	28	80	8	28.5714	10	18	T	C	both
BovineHD0200008512	rs109842586	chr2	29002431	missense_variant	XIRP2	ENSBTAG00000017743	63	33	52.381	16	48.4848	27	6	T	C	both
BovineHD0200010678	rs110239291	chr2	36247927	intergenic_variant	.	.	5	1	20	1	100	1	0	C	T	C
BovineHD0200010771	rs135505021	chr2	36577051	3_prime_UTR_variant	CD302	ENSBTAG00000038195	1	1	100	1	100	1	0	A	G	A
BovineHD0200010772	rs136842357	chr2	36580697	3_prime_UTR_variant	MARCH7	ENSBTAG00000008755	53	12	22.6415	9	75	5	7	C	T	both
BovineHD0200010776	rs110998910	chr2	36598201	synonymous_variant	MARCH7	ENSBTAG00000008755	18	7	38.8889	6	85.7143	7	0	T	C	T
BovineHD0200012926	rs134835511	chr2	44452884	synonymous_variant	NEB	ENSBTAG00000006907	4	2	50	1	50	1	1	C	T	both
BovineHD0200012935	rs109064231	chr2	44493104	synonymous_variant	NEB	ENSBTAG00000006907	17	11	64.7059	6	54.5455	9	2	C	T	both
BovineHD0200012937	rs110020850	chr2	44499906	synonymous_variant	NEB	ENSBTAG00000006907	2	1	50	0	0	0	1	C	T	T
BovineHD0200012947	rs110753943	chr2	44535524	synonymous_variant	NEB	ENSBTAG00000006907	16	11	68.75	5	45.4545	10	1	G	A	both
BovineHD0200012972	rs135400702	chr2	44627268	synonymous_variant	NEB	ENSBTAG00000006907	75	7	9.33333	4	57.1429	5	2	G	A	both
BovineHD0200013277	rs137006361	chr2	45718533	3_prime_UTR_variant	RND3	ENSBTAG00000039731	1	1	100	1	100	1	0	G	A	G
BovineHD0200013514	rs134974700	chr2	46565699	3_prime_UTR_variant	MMADHC	ENSBTAG00000015962	49	23	46.9388	12	52.1739	15	8	C	T	both
BovineHD0200014539	rs137502129	chr2	50462098	synonymous_variant	.	ENSBTAG00000054108	1	1	100	1	100	1	0	C	T	C
BovineHD0200018032	rs137271634	chr2	62128340	3_prime_UTR_variant	RAB3GAP1	ENSBTAG00000013449	13	6	46.1538	1	16.6667	6	0	A	G	A
BovineHD0200025884	rs136827139	chr2	90573473	3_prime_UTR_variant	FZD7	ENSBTAG00000002283	4	1	25	1	100	0	1	G	A	A
BovineHD0200027284	rs137554670	chr2	94463841	synonymous_variant	NDUFS1	ENSBTAG00000021976	59	13	22.0339	11	84.6154	10	3	A	G	both
BovineHD0200028338	rs109485588	chr2	98100032	3_prime_UTR_variant	MYL1	ENSBTAG00000009707	98	62	63.2653	2	3.22581	24	38	A	G	both
BovineHD0200028341	rs110125017	chr2	98107075	intron_variant	MYL1	ENSBTAG00000009707	15	7	46.6667	5	71.4286	6	1	A	C	both
BovineHD0200028344	rs132773198	chr2	98110916	intron_variant	MYL1	ENSBTAG00000009707	2	2	100	2	100	2	0	C	A	C
BovineHD0200028346	rs137130256	chr2	98113056	intron_variant	MYL1	ENSBTAG00000009707	33	8	24.2424	7	87.5	8	0	A	G	A
BovineHD0200028349	rs134511255	chr2	98116720	intron_variant	MYL1	ENSBTAG00000009707	2	2	100	1	50	1	1	T	G	both
BovineHD0200028350	rs135487030	chr2	98117879	intron_variant	MYL1	ENSBTAG00000009707	3	2	66.6667	2	100	2	0	C	T	C
BovineHD0200028374	rs135772901	chr2	98188583	3_prime_UTR_variant	LANCL1	ENSBTAG00000015066	3	3	100	0	0	0	3	C	T	T
BovineHD0200028375	rs109661079	chr2	98190339	3_prime_UTR_variant	LANCL1	ENSBTAG00000015066	15	7	46.6667	3	42.8571	4	3	T	C	both
BovineHD0200028376	rs43703350	chr2	98190944	3_prime_UTR_variant	LANCL1	ENSBTAG00000015066	7	4	57.1429	4	100	4	0	A	G	A
BovineHD0200029877	rs110311900	chr2	103401567	synonymous_variant	FN1	ENSBTAG00000008300	14	9	64.2857	1	11.1111	1	8	G	A	both
BovineHD0200030356	rs134772503	chr2	104659010	intergenic_variant	.	.	41	23	56.0976	21	91.3043	0	23	T	C	C
BovineHD0200030706	rs136809154	chr2	105903054	3_prime_UTR_variant	TNS1	ENSBTAG00000002485	23	7	30.4348	6	85.7143	7	0	C	T	C
BovineHD0200030707	rs134345864	chr2	105903721	3_prime_UTR_variant	TNS1	ENSBTAG00000002485	5	3	60	3	100	3	0	G	A	G
BovineHD0200030886	rs17872119	chr2	106591026	intron_variant	PLCD4	ENSBTAG00000003809	2	2	100	0	0	0	2	G	A	A
BovineHD0200030887	rs134731582	chr2	106598397	3_prime_UTR_variant	PLCD4	ENSBTAG00000003809	65	9	13.8462	7	77.7778	7	2	G	A	both
BovineHD0200030939	rs43315202	chr2	106787536	3_prime_UTR_variant	PRKAG3	ENSBTAG00000013492	41	22	53.6585	3	13.6364	2	20	G	A	both
BovineHD0200031130	rs133391496	chr2	107498102	synonymous_variant	OBSL1	ENSBTAG00000040338	5	2	40	2	100	2	0	C	T	C
BovineHD0200032497	rs43320921	chr2	112076506	missense_variant	MRPL44	ENSBTAG00000011514	24	4	16.6667	3	75	2	2	G	A	both
BovineHD0200034481	rs110283283	chr2	118630611	3_prime_UTR_variant	CAB39	ENSBTAG00000040055	65	18	27.6923	15	83.3333	11	7	A	G	both
BovineHD0200034482	rs137085762	chr2	118632460	3_prime_UTR_variant	CAB39	ENSBTAG00000040055	70	24	34.2857	12	50	17	7	G	A	both
BovineHD0200036720	rs135042925	chr2	125882856	intron_variant	WASF2	ENSBTAG00000018374	8	1	12.5	1	100	1	0	G	A	G
BovineHD0200038557	rs133753526	chr2	131986357	3_prime_UTR_variant	PINK1	ENSBTAG00000006084	19	12	63.1579	1	8.33333	3	9	G	A	both
BovineHD0200038558	rs134680395	chr2	131988909	synonymous_variant	PINK1	ENSBTAG00000006084	9	4	44.4444	4	100	0	4	C	T	T
BovineHD0200039895	rs133052291	chr2	135529187	intergenic_variant	.	.	1	1	100	0	0	0	1	G	A	A
BovineHD0300002005	rs137833130	chr3	6213316	intergenic_variant	.	.	42	22	52.381	22	100	0	22	G	A	A
BovineHD0300002096	rs133538621	chr3	6672719	intergenic_variant	.	.	1	1	100	1	100	0	1	C	T	T
BovineHD0300002206	rs133919131	chr3	6974410	intergenic_variant	.	.	7	2	28.5714	1	50	2	0	C	T	C
BovineHD0300002209	rs111000229	chr3	6976821	intergenic_variant	.	.	1	1	100	0	0	0	1	G	T	T
BovineHD0300002634	rs110449966	chr3	8032721	synonymous_variant	HSPA6	ENSBTAG00000039035	4	2	50	1	50	1	1	A	G	both
BovineHD0300002767	rs110462661	chr3	8373170	3_prime_UTR_variant	DEDD	ENSBTAG00000020154	10	5	50	2	40	2	3	A	G	both
BovineHD0300002794	rs134958587	chr3	8442266	3_prime_UTR_variant	USF1	ENSBTAG00000017873	6	3	50	2	66.6667	2	1	C	T	both
BovineHD0300003096	rs109202994	chr3	9475361	3_prime_UTR_variant	CASQ1	ENSBTAG00000020223	87	79	90.8046	17	21.519	58	21	T	C	both
BovineHD0300003116	rs110558061	chr3	9532556	intron_variant	ATP1A2	ENSBTAG00000010551	21	5	23.8095	4	80	5	0	G	A	G
BovineHD0300003117	rs109835903	chr3	9534696	synonymous_variant	ATP1A2	ENSBTAG00000010551	66	15	22.7273	10	66.6667	9	6	G	A	both
BovineHD0300003121	rs109258130	chr3	9542055	synonymous_variant	ATP1A2	ENSBTAG00000010551	46	24	52.1739	6	25	7	17	C	T	both
BovineHD0300004678	rs132632086	chr3	14361370	intergenic_variant	.	.	50	6	12	5	83.3333	5	1	C	T	both
BovineHD0300005219	rs110630021	chr3	15894758	intergenic_variant	.	.	5	2	40	2	100	2	0	G	A	G
BovineHD0300005221	rs43708459	chr3	15896613	intergenic_variant	.	.	17	1	5.88235	1	100	1	0	G	A	G
BovineHD0300005333	rs110733329	chr3	16252053	missense_variant	HAX1	ENSBTAG00000013025	32	8	25	6	75	7	1	G	A	both
BovineHD0300005351	rs135816716	chr3	16323758	intron_variant	TPM3	ENSBTAG00000033217	4	1	25	0	0	0	1	C	A	A
BovineHD0300005352	rs109009642	chr3	16327244	intron_variant	TPM3	ENSBTAG00000033217	3	1	33.3333	1	100	0	1	T	C	C
BovineHD0300005354	rs137708261	chr3	16339211	intron_variant	TPM3	ENSBTAG00000033217	14	2	14.2857	2	100	1	1	A	G	both
BovineHD0300005384	rs132951629	chr3	16502842	intergenic_variant	.	.	19	4	21.0526	2	50	2	2	T	C	both
BovineHD0300005446	rs133887751	chr3	16742115	3_prime_UTR_variant	CHTOP	ENSBTAG00000005166	84	13	15.4762	10	76.9231	4	9	A	G	both
BovineHD0300005454	rs132851674	chr3	16776123	3_prime_UTR_variant	S100A16	ENSBTAG00000014204	68	33	48.5294	10	30.303	7	26	C	T	both
BovineHD0300006112	rs135641796	chr3	19028661	3_prime_UTR_variant	MRPL9	ENSBTAG00000000797	29	19	65.5172	1	5.26316	0	19	C	T	T
BovineHD0300006161	rs109117961	chr3	19221185	missense_variant, intron_variant	., TUFT1	ENSBTAG00000024407, ENSBTAG00000017566	24	15	62.5	14	93.3333	15	0	T	C	T
BovineHD0300006287	rs134655105	chr3	19734292	non_coding_transcript_exon_variant	CDC42SE1	ENSBTAG00000015363	1	1	100	1	100	1	0	C	T	C
BovineHD0300006302	rs108958479	chr3	19769444	missense_variant	MINDY1	ENSBTAG00000015329	4	1	25	0	0	1	0	T	C	T
BovineHD0300006464	rs136596390	chr3	20409857	5_prime_UTR_variant	ANP32E	ENSBTAG00000016730	18	5	27.7778	5	100	5	0	G	A	G
BovineHD0300007091	rs134045486	chr3	22541691	3_prime_UTR_variant	PRKAB2	ENSBTAG00000014387	13	4	30.7692	4	100	4	0	G	A	G
BovineHD0300007171	rs109069260	chr3	22829594	intron_variant	PDE4DIP	ENSBTAG00000001564	42	26	61.9048	22	84.6154	0	26	G	A	A
BovineHD0300007173	rs136292207	chr3	22832524	synonymous_variant	PDE4DIP	ENSBTAG00000001564	22	2	9.09091	2	100	2	0	C	T	C
BovineHD0300007176	rs134710361	chr3	22835187	synonymous_variant	PDE4DIP	ENSBTAG00000001564	76	67	88.1579	10	14.9254	15	52	G	A	both
BovineHD0300007181	rs133725253	chr3	22841288	synonymous_variant	PDE4DIP	ENSBTAG00000001564	20	5	25	4	80	5	0	T	C	T
BovineHD0300008502	rs109937484	chr3	26749819	intron_variant	CD58	ENSBTAG00000040131	3	1	33.3333	1	100	1	0	G	T	G
BovineHD0300008852	rs110934181	chr3	27610381	3_prime_UTR_variant	CASQ2	ENSBTAG00000011500	13	6	46.1538	3	50	1	5	C	T	both
BovineHD0300009625	rs137646472	chr3	30410801	3_prime_UTR_variant	SLC16A1	ENSBTAG00000015107	10	1	10	1	100	1	0	A	G	A
BovineHD0300010619	rs136571634	chr3	33967094	intergenic_variant	.	.	26	10	38.4615	4	40	8	2	T	C	both
BovineHD0300010624	rs135399126	chr3	33980164	intron_variant	SYPL2	ENSBTAG00000015470	7	5	71.4286	3	60	5	0	G	A	G
BovineHD0300010741	rs136988008	chr3	34429403	intron_variant	CLCC1	ENSBTAG00000017129	4	3	75	3	100	3	0	G	A	G
BovineHD0300015163	rs110307036	chr3	49613089	synonymous_variant	DNTTIP2	ENSBTAG00000047679	10	2	20	2	100	2	0	C	T	C
BovineHD0300017275	rs137656990	chr3	57188587	3_prime_UTR_variant	SELENOF	ENSBTAG00000052268	42	6	14.2857	3	50	3	3	G	A	both
BovineHD0300017639	rs135199847	chr3	58489024	3_prime_UTR_variant	CCN1	ENSBTAG00000009844	82	21	25.6098	6	28.5714	5	16	A	G	both
BovineHD0300018148	rs110442585	chr3	60261618	intergenic_variant	.	.	3	1	33.3333	0	0	0	1	A	G	G
BovineHD0300019833	rs136828180	chr3	66734324	intron_variant	FUBP1	ENSBTAG00000008926	3	1	33.3333	1	100	1	0	A	C	A
BovineHD0300019835	rs136090244	chr3	66743104	synonymous_variant	NEXN	ENSBTAG00000008921	65	17	26.1538	11	64.7059	13	4	T	C	both
BovineHD0300022848	rs136669761	chr3	78958853	3_prime_UTR_variant	PDE4B	ENSBTAG00000008636	13	6	46.1538	4	66.6667	3	3	G	A	both
BovineHD0300030386	rs133711696	chr3	105392710	intron_variant	KCNQ4	ENSBTAG00000002644	2	1	50	1	100	0	1	T	G	G
BovineHD0300030765	rs134820987	chr3	106422036	intergenic_variant	.	.	14	9	64.2857	3	33.3333	0	9	C	T	T
BovineHD0300030766	rs137798305	chr3	106425313	intergenic_variant	.	.	9	2	22.2222	1	50	0	2	G	A	A
BovineHD0300031194	rs135234774	chr3	107966877	3_prime_UTR_variant	FHL3	ENSBTAG00000007300	33	24	72.7273	13	54.1667	21	3	G	A	both
BovineHD0300031963	rs43365613	chr3	110563950	intron_variant	SFPQ	ENSBTAG00000016328	2	1	50	0	0	1	0	C	T	C
BovineHD0300033889	rs41879868	chr3	116035995	synonymous_variant	ACKR3	ENSBTAG00000018424	10	3	30	1	33.3333	0	3	G	A	A
BovineHD0300033890	rs41879865	chr3	116036906	missense_variant	ACKR3	ENSBTAG00000018424	5	1	20	1	100	1	0	G	A	G
BovineHD0300034378	rs43370889	chr3	117235469	3_prime_UTR_variant	LRRFIP1	ENSBTAG00000005354	2	2	100	0	0	1	1	G	A	both
BovineHD0300035188	rs133635249	chr3	119955135	intergenic_variant	.	.	9	3	33.3333	2	66.6667	3	0	C	T	C
BovineHD0400006092	rs135943355	chr4	20765380	synonymous_variant	ARL4A	ENSBTAG00000002869	1	1	100	0	0	1	0	C	A	C
BovineHD0400007319	rs43705170	chr4	25091173	3_prime_UTR_variant	ANKMY2	ENSBTAG00000010980	6	1	16.6667	1	100	1	0	T	C	T
BovineHD0400012757	rs133282974	chr4	46291336	synonymous_variant	KMT2E	ENSBTAG00000009207	6	2	33.3333	2	100	2	0	A	G	A
BovineHD0400013539	rs137038375	chr4	48981776	intergenic_variant	.	.	4	3	75	3	100	0	3	G	T	T
BovineHD0400013540	rs135899857	chr4	48986262	synonymous_variant	LAMB1	ENSBTAG00000011412	22	3	13.6364	3	100	3	0	A	G	A
BovineHD0400013829	rs134657948	chr4	49786540	3_prime_UTR_variant	EPDR1	ENSBTAG00000033197	4	1	25	1	100	1	0	T	C	T
BovineHD0400015047	rs109695071	chr4	54595606	intergenic_variant	.	.	4	2	50	1	50	0	2	C	T	T
BovineHD0400019285	rs135547115	chr4	69744040	intron_variant	HNRNPA2B1	ENSBTAG00000005726	6	3	50	3	100	3	0	C	T	C
BovineHD0400021506	rs136674805	chr4	76987629	3_prime_UTR_variant	NUDCD3	ENSBTAG00000006325	5	1	20	1	100	0	1	G	A	A
BovineHD0400024008	rs136800309	chr4	85813993	synonymous_variant	CPED1	ENSBTAG00000002938	1	1	100	1	100	1	0	G	A	G
BovineHD0400024570	rs136842684	chr4	87936917	missense_variant	ASB15	ENSBTAG00000002151	9	3	33.3333	3	100	2	1	T	G	both
BovineHD0400024571	rs109699628	chr4	87942066	3_prime_UTR_variant	ASB15	ENSBTAG00000002151	28	7	25	7	100	6	1	T	G	both
BovineHD0400026162	rs110022565	chr4	92824150	intron_variant	FLNC	ENSBTAG00000006253	16	2	12.5	1	50	1	1	G	A	both
BovineHD0400026321	rs43416814	chr4	93385870	intron_variant	STRIP2	ENSBTAG00000007206	4	1	25	1	100	1	0	C	T	C
BovineHD0400026727	rs43412645	chr4	95245074	intergenic_variant	.	.	18	5	27.7778	5	100	5	0	A	C	A
BovineHD0400026728	rs43412648	chr4	95246289	intergenic_variant	.	.	25	3	12	3	100	2	1	A	G	both
BovineHD0400026729	rs137410578	chr4	95247156	intergenic_variant	.	.	1	1	100	1	100	0	1	T	C	C
BovineHD0400026731	rs43412658	chr4	95248338	intergenic_variant	.	.	8	6	75	4	66.6667	4	2	G	A	both
BovineHD0400027998	rs137559615	chr4	99214137	synonymous_variant	CNOT4	ENSBTAG00000017919	1	1	100	0	0	0	1	G	A	A
BovineHD0400029179	rs109630066	chr4	102860079	intergenic_variant	.	.	1	1	100	0	0	0	1	A	G	G
BovineHD0400034966	rs137300633	chr4	118579635	3_prime_UTR_variant	UBE3C	ENSBTAG00000008025	20	5	25	4	80	5	0	T	G	T
BovineHD0500001018	rs42066633	chr5	4071812	3_prime_UTR_variant	ATXN7L3B	ENSBTAG00000035083	6	1	16.6667	1	100	1	0	C	T	C
BovineHD0500005329	rs109169503	chr5	18249705	intergenic_variant	.	.	8	1	12.5	1	100	1	0	T	C	T
BovineHD0500006073	rs136039652	chr5	20975850	synonymous_variant	LUM	ENSBTAG00000001745	55	5	9.09091	1	20	2	3	G	A	both
BovineHD0500008856	rs133141650	chr5	30113902	3_prime_UTR_variant	TMBIM6	ENSBTAG00000018588	90	35	38.8889	11	31.4286	13	22	T	C	both
BovineHD0500009101	rs133730852	chr5	31089850	missense_variant	CCNT1	ENSBTAG00000005861	3	2	66.6667	2	100	1	1	T	G	both
BovineHD0500009381	rs133006973	chr5	32149474	synonymous_variant	PFKM	ENSBTAG00000000286	74	49	66.2162	19	38.7755	44	5	A	G	both
BovineHD0500009882	rs137344381	chr5	33863513	3_prime_UTR_variant	SLC38A2	ENSBTAG00000011105	52	9	17.3077	8	88.8889	8	1	C	T	both
BovineHD0500009972	rs42477574	chr5	34302710	3_prime_UTR_variant	SCAF11	ENSBTAG00000001810	2	2	100	2	100	1	1	C	T	both
BovineHD0500010073	rs137526385	chr5	34877138	intergenic_variant	.	.	31	6	19.3548	5	83.3333	3	3	A	C	both
BovineHD0500016283	rs134235538	chr5	57322965	3_prime_UTR_variant	RAB5B	ENSBTAG00000014129	79	17	21.519	13	76.4706	14	3	T	C	both
BovineHD0500018072	rs133089701	chr5	64274678	synonymous_variant	SCYL2	ENSBTAG00000013859	30	11	36.6667	8	72.7273	10	1	A	G	both
BovineHD0500018387	rs136524726	chr5	65275368	3_prime_UTR_variant	ARL1	ENSBTAG00000011883	4	2	50	2	100	2	0	T	G	T
BovineHD0500018438	rs135619734	chr5	65470835	intron_variant	MYBPC1	ENSBTAG00000011392	25	6	24	5	83.3333	3	3	G	A	both
BovineHD0500018455	rs135924540	chr5	65525260	synonymous_variant	CHPT1	ENSBTAG00000002490	22	8	36.3636	5	62.5	6	2	A	G	both
BovineHD0500018941	rs109729337	chr5	67447645	intergenic_variant	.	.	1	1	100	1	100	1	0	A	C	A
BovineHD0500019014	rs133675434	chr5	67604302	synonymous_variant	HSP90B1	ENSBTAG00000003362	18	7	38.8889	5	71.4286	5	2	G	A	both
BovineHD0500019362	rs134138292	chr5	68701606	3_prime_UTR_variant	APPL2	ENSBTAG00000030784	40	4	10	4	100	4	0	T	C	T
BovineHD0500019771	rs137779125	chr5	70253340	missense_variant	MTERF2	ENSBTAG00000010144	3	1	33.3333	1	100	0	1	G	A	A
BovineHD0500020030	rs132949858	chr5	71018427	3_prime_UTR_variant	RTCB	ENSBTAG00000011070	3	1	33.3333	1	100	1	0	T	C	T
BovineHD0500020218	rs133678570	chr5	71460911	intergenic_variant	.	.	17	6	35.2941	5	83.3333	6	0	G	A	G
BovineHD0500021334	rs42864151	chr5	74720721	3_prime_UTR_variant	MYH9	ENSBTAG00000010402	33	7	21.2121	7	100	5	2	G	A	both
BovineHD0500021758	rs110114616	chr5	75887949	3_prime_UTR_variant	MFNG	ENSBTAG00000015043	2	2	100	1	50	0	2	A	G	G
BovineHD0500023313	rs132739077	chr5	82137063	3_prime_UTR_variant	PPFIBP1	ENSBTAG00000004283	13	6	46.1538	4	66.6667	6	0	G	A	G
BovineHD0500025190	rs135111195	chr5	88414055	intergenic_variant	.	.	23	10	43.4783	7	70	8	2	T	C	both
BovineHD0500027654	rs133300782	chr5	96633330	3_prime_UTR_variant	EMP1	ENSBTAG00000036078	23	21	91.3043	3	14.2857	2	19	T	C	both
BovineHD0500028256	rs134495729	chr5	98569307	intron_variant	.	ENSBTAG00000051472	15	5	33.3333	4	80	4	1	T	C	both
BovineHD0500029011	rs110424222	chr5	100884953	missense_variant	A2M	ENSBTAG00000018137	16	3	18.75	3	100	3	0	G	T	G
BovineHD0500029692	rs132667224	chr5	103407763	3_prime_UTR_variant	C1S	ENSBTAG00000004840	11	6	54.5455	5	83.3333	6	0	A	C	A
BovineHD0500029812	rs136837845	chr5	103834815	synonymous_variant	CHD4	ENSBTAG00000014734	5	2	40	2	100	2	0	C	T	C
BovineHD0500029831	rs110794022	chr5	103903919	3_prime_UTR_variant	MRPL51	ENSBTAG00000014729	20	11	55	10	90.9091	10	1	A	G	both
BovineHD0500030417	rs135560369	chr5	105489629	synonymous_variant	NDUFA9	ENSBTAG00000005465	24	14	58.3333	6	42.8571	3	11	C	T	both
BovineHD0500031919	rs109046170	chr5	110162710	3_prime_UTR_variant	DDX17	ENSBTAG00000009887	25	7	28	5	71.4286	7	0	G	A	G
BovineHD0500032635	rs134382025	chr5	112541785	3_prime_UTR_variant	TOB2	ENSBTAG00000015109	46	7	15.2174	4	57.1429	5	2	C	A	both
BovineHD0500032688	rs110904770	chr5	112734911	3_prime_UTR_variant	SNU13	ENSBTAG00000006104	38	10	26.3158	7	70	10	0	T	C	T
BovineHD0500033505	rs110475513	chr5	114867740	3_prime_UTR_variant	PARVB	ENSBTAG00000021978	31	25	80.6452	4	16	3	22	G	A	both
BovineHD0500035481	rs135805398	chr5	80275478	3_prime_UTR_variant	ERGIC2	ENSBTAG00000011096	2	2	100	1	50	0	2	T	G	G
BovineHD0500035523	rs137579902	chr5	107688750	missense_variant	WNK1	ENSBTAG00000005221	16	6	37.5	5	83.3333	6	0	C	T	C
BovineHD0600001618	rs43446901	chr6	6266182	synonymous_variant	SYNPO2	ENSBTAG00000006434	76	23	30.2632	15	65.2174	18	5	C	T	both
BovineHD0600001619	rs43446899	chr6	6269549	synonymous_variant	SYNPO2	ENSBTAG00000006434	6	2	33.3333	2	100	2	0	G	A	G
BovineHD0600004584	rs133765856	chr6	15684151	synonymous_variant	PLA2G12A	ENSBTAG00000015230	4	3	75	3	100	3	0	G	A	G
BovineHD0600004589	rs136653523	chr6	15688290	3_prime_UTR_variant	PLA2G12A	ENSBTAG00000015230	5	1	20	1	100	1	0	G	A	G
BovineHD0600004645	rs110430934	chr6	15825928	intergenic_variant	.	.	9	3	33.3333	1	33.3333	2	1	C	T	both
BovineHD0600008806	rs136728112	chr6	29994830	intron_variant	PDLIM5	ENSBTAG00000012818	62	47	75.8065	12	25.5319	39	8	T	C	both
BovineHD0600012152	rs136189530	chr6	43017852	intron_variant,non_coding_transcript_variant	.	ENSBTAG00000049770	1	1	100	1	100	1	0	A	C	A
BovineHD0600016876	rs134547981	chr6	59713853	intergenic_variant	.	.	11	5	45.4545	2	40	1	4	C	T	both
BovineHD0600016877	rs137838426	chr6	59714608	3_prime_UTR_variant	APBB2	ENSBTAG00000027569	26	10	38.4615	4	40	1	9	G	A	both
BovineHD0600016878	rs133852419	chr6	59715601	synonymous_variant	APBB2	ENSBTAG00000027569	14	4	28.5714	2	50	3	1	A	C	both
BovineHD0600017167	rs43464700	chr6	60574188	intergenic_variant	.	.	51	9	17.6471	7	77.7778	8	1	C	T	both
BovineHD0600017977	rs43465768	chr6	63240449	3_prime_UTR_variant	YIPF7	ENSBTAG00000001603	15	6	40	4	66.6667	3	3	G	A	both
BovineHD0600019094	rs134827816	chr6	67512583	intron_variant	OCIAD1	ENSBTAG00000010611	13	4	30.7692	3	75	4	0	T	C	T
BovineHD0600019096	rs110861883	chr6	67514012	intron_variant	OCIAD1	ENSBTAG00000010611	23	7	30.4348	5	71.4286	7	0	A	G	A
BovineHD0600019217	rs137703017	chr6	67879766	3_prime_UTR_variant	SGCB	ENSBTAG00000014601	19	3	15.7895	0	0	0	3	T	C	C
BovineHD0600019218	rs133517738	chr6	67882359	missense_variant	SGCB	ENSBTAG00000014601	4	1	25	1	100	1	0	G	A	G
BovineHD0600020152	rs43476803	chr6	70868126	intergenic_variant	.	.	2	1	50	0	0	1	0	A	G	A
BovineHD0600025076	rs109950907	chr6	89682852	3_prime_UTR_variant	BTC	ENSBTAG00000004237	29	9	31.0345	7	77.7778	6	3	G	A	both
BovineHD0600025077	rs42607598	chr6	89683964	3_prime_UTR_variant	BTC	ENSBTAG00000004237	38	10	26.3158	7	70	10	0	C	A	C
BovineHD0600025476	rs136374435	chr6	90967995	synonymous_variant	ART3	ENSBTAG00000010954	25	13	52	13	100	13	0	A	G	A
BovineHD0600025512	rs43476211	chr6	91048848	3_prime_UTR_variant	SCARB2	ENSBTAG00000010956	38	24	63.1579	12	50	21	3	G	A	both
BovineHD0600025513	rs135882753	chr6	91049588	3_prime_UTR_variant	SCARB2	ENSBTAG00000010956	10	10	100	5	50	10	0	A	G	A
BovineHD0600025548	rs135089186	chr6	91085172	synonymous_variant	SCARB2	ENSBTAG00000010956	13	1	7.69231	1	100	0	1	G	A	A
BovineHD0600025624	rs110329342	chr6	91222707	synonymous_variant	STBD1	ENSBTAG00000010389	75	15	20	10	66.6667	12	3	A	G	both
BovineHD0600028939	rs136467502	chr6	102045575	3_prime_UTR_variant	AFF1	ENSBTAG00000018488	3	1	33.3333	1	100	1	0	G	A	G
BovineHD0600028941	rs109565097	chr6	102047162	intergenic_variant	.	.	12	3	25	1	33.3333	1	2	G	A	both
BovineHD0600030411	rs136290598	chr6	115811458	3_prime_UTR_variant	MFSD10	ENSBTAG00000021130	2	2	100	2	100	2	0	T	G	T
BovineHD0600033671	rs133930504	chr6	113356083	missense_variant	KIAA0232	ENSBTAG00000019427	6	2	33.3333	2	100	2	0	A	G	A
BovineHD0600034618	rs134550042	chr6	16564401	missense_variant	ETNPPL	ENSBTAG00000010284	1	1	100	1	100	1	0	T	C	T
BovineHD0700000354	rs110954997	chr7	1436276	splice_donor_variant	SQSTM1	ENSBTAG00000015591	85	46	54.1176	14	30.4348	10	36	G	A	both
BovineHD0700000413	rs134474377	chr7	1703151	3_prime_UTR_variant	HNRNPH1	ENSBTAG00000009389	26	11	42.3077	5	45.4545	8	3	G	A	both
BovineHD0700000702	rs43496305	chr7	2676910	intergenic_variant	.	.	55	27	49.0909	12	44.4444	27	0	G	A	G
BovineHD0700000705	rs43496323	chr7	2681396	intergenic_variant	.	.	25	13	52	10	76.9231	10	3	G	A	both
BovineHD0700000732	rs110095343	chr7	2760924	intergenic_variant	.	.	37	30	81.0811	4	13.3333	3	27	G	A	both
BovineHD0700001053	rs111002705	chr7	3786959	missense_variant	CILP2	ENSBTAG00000014969	1	1	100	0	0	1	0	C	T	C
BovineHD0700001646	rs137273290	chr7	5837833	synonymous_variant	BABAM1	ENSBTAG00000012587	33	5	15.1515	4	80	3	2	A	G	both
BovineHD0700003220	rs133451148	chr7	11270978	synonymous_variant	DNAJB1	ENSBTAG00000016874	12	3	25	3	100	3	0	C	T	C
BovineHD0700004327	rs136660484	chr7	14542851	3_prime_UTR_variant	COL5A3	ENSBTAG00000010179	15	1	6.66667	1	100	1	0	G	A	G
BovineHD0700004944	rs136369545	chr7	16388391	3_prime_UTR_variant	ZNF358	ENSBTAG00000046837	2	1	50	0	0	1	0	C	T	C
BovineHD0700005480	rs135561703	chr7	18465154	intergenic_variant	.	.	4	1	25	1	100	1	0	C	T	C
BovineHD0700006593	rs133523420	chr7	22804017	missense_variant	FNIP1	ENSBTAG00000025443	7	3	42.8571	3	100	2	1	A	G	both
BovineHD0700008067	rs134292554	chr7	27318502	3_prime_UTR_variant	ALDH7A1	ENSBTAG00000009646	1	1	100	1	100	0	1	G	A	A
BovineHD0700009132	rs132951314	chr7	30806430	3_prime_UTR_variant	SNX24	ENSBTAG00000031069	4	2	50	1	50	1	1	T	C	both
BovineHD0700012917	rs136156167	chr7	43178197	intron_variant	CDC34	ENSBTAG00000002098	16	4	25	2	50	4	0	T	C	T
BovineHD0700012995	rs135156854	chr7	43525857	synonymous_variant	TMEM259	ENSBTAG00000011351	1	1	100	1	100	0	1	T	C	C
BovineHD0700013038	rs135435193	chr7	43710088	3_prime_UTR_variant	CIRBP	ENSBTAG00000007480	5	5	100	2	40	0	5	G	T	T
BovineHD0700013071	rs43513410	chr7	43843176	synonymous_variant	DAZAP1	ENSBTAG00000019714	5	1	20	1	100	1	0	C	T	C
BovineHD0700013150	rs109771966	chr7	44190995	3_prime_UTR_variant	ABHD17A	ENSBTAG00000025277	4	2	50	0	0	0	2	A	G	G
BovineHD0700013282	rs137506643	chr7	44660558	3_prime_UTR_variant	HSPA4	ENSBTAG00000015683	13	1	7.69231	1	100	1	0	A	G	A
BovineHD0700014837	rs110874850	chr7	49349075	intron_variant	MYOT	ENSBTAG00000007782	20	8	40	5	62.5	7	1	T	G	both
BovineHD0700014931	rs133896274	chr7	49744941	3_prime_UTR_variant	FAM53C	ENSBTAG00000030529	7	3	42.8571	2	66.6667	3	0	A	G	A
BovineHD0700018392	rs43705135	chr7	61576351	3_prime_UTR_variant	CAMK2A	ENSBTAG00000020087	17	2	11.7647	1	50	2	0	C	T	C
BovineHD0700018532	rs134150356	chr7	62075488	3_prime_UTR_variant	DCTN4	ENSBTAG00000015625	18	5	27.7778	4	80	3	2	G	A	both
BovineHD0700018846	rs137157041	chr7	62875043	3_prime_UTR_variant	SPARC	ENSBTAG00000014835	46	41	89.1304	7	17.0732	41	0	G	A	G
BovineHD0700018852	rs109381081	chr7	62883073	synonymous_variant	SPARC	ENSBTAG00000014835	49	9	18.3673	4	44.4444	7	2	T	C	both
BovineHD0700018909	rs109576926	chr7	63003283	intergenic_variant	.	.	5	2	40	1	50	2	0	A	C	A
BovineHD0700028927	rs133240533	chr7	96464924	missense_variant	LNPEP	ENSBTAG00000019900	1	1	100	1	100	1	0	G	A	G
BovineHD0700028928	rs134752803	chr7	96467565	intergenic_variant	.	.	10	4	40	4	100	1	3	G	A	both
BovineHD0700028929	rs109392047	chr7	96469315	intergenic_variant	.	.	8	5	62.5	5	100	3	2	G	A	both
BovineHD0700032830	rs42668513	chr7	109761690	intergenic_variant	.	.	4	1	25	0	0	0	1	A	G	G
BovineHD0800002356	rs110937541	chr8	7585979	synonymous_variant	CTSB	ENSBTAG00000012442	10	10	100	5	50	1	9	T	C	both
BovineHD0800002765	rs133081898	chr8	8786792	synonymous_variant	MSRA	ENSBTAG00000021632	35	9	25.7143	7	77.7778	7	2	C	T	both
BovineHD0800003527	rs109965642	chr8	10928475	3_prime_UTR_variant	SCARA5	ENSBTAG00000019636	10	4	40	1	25	3	1	C	T	both
BovineHD0800003614	rs137536895	chr8	11187350	synonymous_variant	CLU	ENSBTAG00000005574	38	14	36.8421	10	71.4286	9	5	T	C	both
BovineHD0800005417	rs133690544	chr8	17295561	synonymous_variant	PLAA	ENSBTAG00000013011	2	1	50	1	100	1	0	T	C	T
BovineHD0800009474	rs137644798	chr8	31191289	synonymous_variant	MPDZ	ENSBTAG00000043961	1	1	100	1	100	1	0	C	T	C
BovineHD0800011848	rs135709782	chr8	39817453	3_prime_UTR_variant	AK3	ENSBTAG00000017147	18	13	72.2222	2	15.3846	0	13	C	T	T
BovineHD0800011849	rs108982064	chr8	39819080	3_prime_UTR_variant	AK3	ENSBTAG00000017147	4	1	25	1	100	1	0	G	A	G
BovineHD0800012545	rs134739737	chr8	41835957	synonymous_variant	VLDLR	ENSBTAG00000018517	5	3	60	2	66.6667	3	0	C	T	C
BovineHD0800012547	rs43543630	chr8	41839137	synonymous_variant	VLDLR	ENSBTAG00000018517	39	12	30.7692	7	58.3333	3	9	A	G	both
BovineHD0800014620	rs137152973	chr8	48599153	intron_variant	ZFAND5	ENSBTAG00000009417	18	7	38.8889	5	71.4286	6	1	A	C	both
BovineHD0800017822	rs136044868	chr8	59324761	synonymous_variant	VCP	ENSBTAG00000015000	39	22	56.4103	12	54.5455	12	10	G	A	both
BovineHD0800017829	rs133882978	chr8	59345365	missense_variant	PIGO	ENSBTAG00000044135	5	1	20	1	100	1	0	G	A	G
BovineHD0800017950	rs133327560	chr8	59773630	synonymous_variant	RUSC2	ENSBTAG00000011403	2	1	50	1	100	1	0	T	G	T
BovineHD0800019569	rs136342488	chr8	64912163	3_prime_UTR_variant	NR4A3	ENSBTAG00000001864	1	1	100	1	100	0	1	A	C	C
BovineHD0800020254	rs43560220	chr8	67015251	3_prime_UTR_variant	LPL	ENSBTAG00000012855	58	24	41.3793	7	29.1667	5	19	A	G	both
BovineHD0800021091	rs133863856	chr8	69563827	synonymous_variant	POLR3D	ENSBTAG00000010036	3	1	33.3333	1	100	1	0	T	C	T
BovineHD0800021174	rs137763401	chr8	69878419	synonymous_variant	SORBS3	ENSBTAG00000014401	44	15	34.0909	4	26.6667	10	5	C	T	both
BovineHD0800021553	rs134873198	chr8	70712118	intron_variant	SLC25A37	ENSBTAG00000019099	9	1	11.1111	1	100	1	0	C	A	C
BovineHD0800022493	rs133224328	chr8	73873469	3_prime_UTR_variant	DPYSL2	ENSBTAG00000018373	22	4	18.1818	4	100	3	1	C	T	both
BovineHD0800022908	rs136119855	chr8	75046461	synonymous_variant	CHMP5	ENSBTAG00000012383	4	2	50	1	50	0	2	G	A	A
BovineHD0800023054	rs43566776	chr8	75640451	missense_variant	UBAP1	ENSBTAG00000000320	5	3	60	1	33.3333	3	0	C	T	C
BovineHD0800023308	rs135570433	chr8	76475995	intron_variant	FRMD3	ENSBTAG00000005247	13	2	15.3846	0	0	0	2	G	A	A
BovineHD0800024523	rs109030401	chr8	81004721	intron_variant	FBP2	ENSBTAG00000019554	2	1	50	1	100	1	0	C	T	C
BovineHD0800025372	rs136604739	chr8	84108210	intron_variant	CENPP	ENSBTAG00000011814	13	3	23.0769	2	66.6667	2	1	T	C	both
BovineHD0800026829	rs136672559	chr8	88753439	3_prime_UTR_variant	SEMA4D	ENSBTAG00000001941	66	30	45.4545	12	40	19	11	C	T	both
BovineHD0800027263	rs137197561	chr8	90336517	synonymous_variant	CAVIN4	ENSBTAG00000021992	42	17	40.4762	5	29.4118	9	8	G	A	both
BovineHD0800027266	rs136762841	chr8	90347959	3_prime_UTR_variant	CAVIN4	ENSBTAG00000021992	65	52	80	12	23.0769	7	45	G	A	both
BovineHD0800028667	rs135834185	chr8	95340573	intergenic_variant	.	.	6	1	16.6667	1	100	1	0	C	A	C
BovineHD0800030316	rs135912440	chr8	100357292	synonymous_variant	LPAR1	ENSBTAG00000009654	3	1	33.3333	1	100	1	0	C	T	C
BovineHD0800030463	rs133609976	chr8	100802362	intergenic_variant	.	.	15	1	6.66667	0	0	1	0	C	T	C
BovineHD0800030777	rs133168742	chr8	101807834	3_prime_UTR_variant	HSDL2	ENSBTAG00000031295	9	2	22.2222	1	50	2	0	C	A	C
BovineHD0800033361	rs43568136	chr8	103792081	3_prime_UTR_variant	ATP6V1G1	ENSBTAG00000000203	67	19	28.3582	14	73.6842	14	5	G	A	both
BovineHD0900003873	rs109429185	chr9	14661766	intergenic_variant	.	.	5	2	40	2	100	2	0	G	T	G
BovineHD0900003955	rs110835596	chr9	14849881	3_prime_UTR_variant	TMEM30A	ENSBTAG00000005100	43	15	34.8837	10	66.6667	13	2	G	A	both
BovineHD0900003976	rs134629025	chr9	14917769	intergenic_variant	.	.	2	1	50	0	0	0	1	C	T	T
BovineHD0900009323	rs137409842	chr9	33500120	3_prime_UTR_variant	VGLL2	ENSBTAG00000046282	21	8	38.0952	5	62.5	7	1	G	A	both
BovineHD0900009559	rs136479718	chr9	34448580	synonymous_variant	TSPYL4	ENSBTAG00000009127	12	2	16.6667	2	100	2	0	C	T	C
BovineHD0900009561	rs136001728	chr9	34451092	3_prime_UTR_variant	TSPYL4	ENSBTAG00000009127	11	3	27.2727	2	66.6667	3	0	C	A	C
BovineHD0900010305	rs111027390	chr9	36558149	5_prime_UTR_variant	MARCKS	ENSBTAG00000002082	37	10	27.027	9	90	8	2	G	A	both
BovineHD0900011662	rs136297538	chr9	41507006	intergenic_variant	.	.	22	4	18.1818	3	75	4	0	T	C	T
BovineHD0900011846	rs43706510	chr9	42218456	synonymous_variant	SEC63	ENSBTAG00000016562	9	2	22.2222	2	100	2	0	T	C	T
BovineHD0900014063	rs43603323	chr9	50374220	intergenic_variant	.	.	12	3	25	3	100	2	1	A	G	both
BovineHD0900017028	rs43067178	chr9	61027737	intergenic_variant	.	.	2	2	100	2	100	0	2	C	T	T
BovineHD0900017776	rs134693373	chr9	63847459	intergenic_variant	.	.	7	2	28.5714	1	50	2	0	C	T	C
BovineHD0900018988	rs134050109	chr9	67679761	synonymous_variant	.	ENSBTAG00000054952	5	1	20	0	0	0	1	C	T	T
BovineHD0900019316	rs110948043	chr9	68939378	intergenic_variant	.	.	21	4	19.0476	4	100	2	2	C	T	both
BovineHD0900020924	rs135043018	chr9	74256863	intergenic_variant	.	.	8	1	12.5	1	100	1	0	C	T	C
BovineHD0900021770	rs134455340	chr9	77047736	synonymous_variant	CITED2	ENSBTAG00000011224	19	6	31.5789	5	83.3333	5	1	C	T	both
BovineHD0900023485	rs137207120	chr9	82922786	3_prime_UTR_variant	EPM2A	ENSBTAG00000015181	9	6	66.6667	5	83.3333	6	0	A	C	A
BovineHD0900025279	rs133459615	chr9	88399102	synonymous_variant	AKAP12	ENSBTAG00000014788	18	2	11.1111	1	50	1	1	T	C	both
BovineHD0900027001	rs132802847	chr9	93841531	synonymous_variant	ARID1B	ENSBTAG00000002728	3	1	33.3333	0	0	1	0	C	T	C
BovineHD0900027043	rs135143133	chr9	93925728	3_prime_UTR_variant	TMEM242	ENSBTAG00000007201	1	1	100	0	0	0	1	G	A	A
BovineHD0900029115	rs133187918	chr9	98976956	intergenic_variant	.	.	29	9	31.0345	8	88.8889	8	1	G	A	both
BovineHD0900029116	rs135370857	chr9	98980857	intergenic_variant	.	.	3	2	66.6667	0	0	0	2	G	A	A
BovineHD0900031642	rs134263679	chr9	98973703	intron_variant	QKI	ENSBTAG00000011593	34	10	29.4118	9	90	10	0	A	G	A
BovineHD1000000317	rs137436443	chr10	1140580	synonymous_variant	REEP5	ENSBTAG00000012804	39	22	56.4103	11	50	21	1	T	C	both
BovineHD1000003563	rs136467370	chr10	10720482	missense_variant	CMYA5	ENSBTAG00000006823	52	31	59.6154	20	64.5161	26	5	G	A	both
BovineHD1000003564	rs137001154	chr10	10721950	missense_variant	CMYA5	ENSBTAG00000006823	46	33	71.7391	12	36.3636	16	17	C	T	both
BovineHD1000003565	rs134932738	chr10	10723489	missense_variant	CMYA5	ENSBTAG00000006823	50	43	86	13	30.2326	19	24	C	A	both
BovineHD1000003566	rs137749765	chr10	10724432	synonymous_variant	CMYA5	ENSBTAG00000006823	19	11	57.8947	3	27.2727	9	2	G	A	both
BovineHD1000003567	rs133758443	chr10	10725905	synonymous_variant	CMYA5	ENSBTAG00000006823	46	43	93.4783	12	27.907	12	31	A	G	both
BovineHD1000003578	rs133616532	chr10	10740782	synonymous_variant	CMYA5	ENSBTAG00000006823	4	4	100	3	75	4	0	T	C	T
BovineHD1000003585	rs109519676	chr10	10748176	synonymous_variant	CMYA5	ENSBTAG00000006823	66	16	24.2424	9	56.25	7	9	C	T	both
BovineHD1000003713	rs43615501	chr10	11060032	3_prime_UTR_variant	THBS4	ENSBTAG00000012866	27	11	40.7407	6	54.5455	9	2	T	C	both
BovineHD1000004085	rs43616624	chr10	12153335	intron_variant	CLPX	ENSBTAG00000008386	30	7	23.3333	4	57.1429	6	1	G	A	both
BovineHD1000004088	rs110142646	chr10	12158311	intergenic_variant	.	.	36	12	33.3333	8	66.6667	9	3	A	G	both
BovineHD1000004140	rs43617407	chr10	12371558	intergenic_variant	.	.	6	1	16.6667	0	0	0	1	A	G	G
BovineHD1000004974	rs134814121	chr10	15106410	synonymous_variant	FEM1B	ENSBTAG00000008378	1	1	100	1	100	1	0	G	A	G
BovineHD1000008498	rs136083453	chr10	26069657	intron_variant	RNASE13	ENSBTAG00000046189	9	8	88.8889	3	37.5	8	0	T	C	T
BovineHD1000008499	rs136817702	chr10	26070120	splice_region_variant,5_prime_UTR_variant	RNASE13	ENSBTAG00000046189	6	3	50	1	33.3333	3	0	T	C	T
BovineHD1000008604	rs133620123	chr10	26391647	3_prime_UTR_variant	RNASE4	ENSBTAG00000019612	64	16	25	12	75	14	2	C	T	both
BovineHD1000010806	rs109989760	chr10	34093014	intergenic_variant	.	.	3	2	66.6667	1	50	0	2	A	G	G
BovineHD1000011140	rs133338302	chr10	35221893	synonymous_variant	THBS1	ENSBTAG00000002006	2	1	50	1	100	1	0	C	T	C
BovineHD1000011731	rs134008091	chr10	37787920	missense_variant	ZNF106	ENSBTAG00000004079	85	39	45.8824	23	58.9744	21	18	C	T	both
BovineHD1000014094	rs43625328	chr10	46996782	intron_variant	TPM1	ENSBTAG00000005373	2	1	50	1	100	1	0	G	A	G
BovineHD1000015737	rs133763721	chr10	52588031	missense_variant	POLR2M	ENSBTAG00000040384	8	1	12.5	1	100	1	0	T	C	T
BovineHD1000016208	rs135209666	chr10	54569705	3_prime_UTR_variant	NEDD4	ENSBTAG00000013793	4	1	25	1	100	1	0	C	A	C
BovineHD1000016282	rs132920118	chr10	54831701	intergenic_variant	.	.	1	1	100	0	0	1	0	A	G	A
BovineHD1000017128	rs42286222	chr10	57834717	intergenic_variant	.	.	26	11	42.3077	5	45.4545	7	4	G	A	both
BovineHD1000017489	rs136626213	chr10	59631420	intergenic_variant	.	.	3	1	33.3333	1	100	1	0	C	T	C
BovineHD1000021604	rs110599694	chr10	75564399	3_prime_UTR_variant	RHOJ	ENSBTAG00000017200	2	1	50	0	0	1	0	T	C	T
BovineHD1000022036	rs109186631	chr10	76931805	synonymous_variant	SPTB	ENSBTAG00000004732	12	2	16.6667	1	50	2	0	G	A	G
BovineHD1000023157	rs136341768	chr10	80843567	3_prime_UTR_variant	DCAF5	ENSBTAG00000048519	12	6	50	5	83.3333	5	1	C	T	both
BovineHD1000023553	rs135494824	chr10	82316577	intergenic_variant	.	.	19	6	31.5789	3	50	2	4	C	T	both
BovineHD1000024253	rs132815474	chr10	84529298	5_prime_UTR_variant	ZFYVE1	ENSBTAG00000011041	1	1	100	0	0	0	1	G	A	A
BovineHD1000024717	rs43641367	chr10	86375387	3_prime_UTR_variant	TMED10	ENSBTAG00000005694	33	16	48.4848	5	31.25	15	1	C	T	both
BovineHD1000025451	rs135975452	chr10	88311789	synonymous_variant	CIPC	ENSBTAG00000009923	17	14	82.3529	5	35.7143	1	13	G	A	both
BovineHD1000030474	rs108968350	chr10	103103253	3_prime_UTR_variant	.	ENSBTAG00000048782	103	43	41.7476	14	32.5581	21	22	T	C	both
BovineHD1100000047	rs43480153	chr11	230785	3_prime_UTR_variant	ZC3H8	ENSBTAG00000015965	1	1	100	1	100	0	1	T	C	C
BovineHD1100001389	rs43656597	chr11	3826051	synonymous_variant	UNC50	ENSBTAG00000014877	1	1	100	1	100	1	0	G	A	G
BovineHD1100002776	rs135557079	chr11	7501467	3_prime_UTR_variant	TMEM182	ENSBTAG00000038462	33	7	21.2121	3	42.8571	5	2	G	A	both
BovineHD1100002777	rs136772986	chr11	7502018	3_prime_UTR_variant	TMEM182	ENSBTAG00000038462	16	14	87.5	1	7.14286	1	13	G	A	both
BovineHD1100002778	rs134778146	chr11	7502614	3_prime_UTR_variant	TMEM182	ENSBTAG00000038462	21	11	52.381	4	36.3636	5	6	A	G	both
BovineHD1100003521	rs43658491	chr11	10266536	missense_variant	DCTN1	ENSBTAG00000004887	26	4	15.3846	4	100	3	1	G	A	both
BovineHD1100004283	rs43662396	chr11	13163282	synonymous_variant	ZNF638	ENSBTAG00000009242	28	6	21.4286	3	50	2	4	A	G	both
BovineHD1100004313	rs43668893	chr11	13220095	synonymous_variant	ZNF638	ENSBTAG00000009242	7	4	57.1429	3	75	2	2	T	C	both
BovineHD1100004378	rs43664597	chr11	13384838	synonymous_variant	PAIP2B	ENSBTAG00000054656	19	4	21.0526	2	50	2	2	C	T	both
BovineHD1100004381	rs43664603	chr11	13389010	3_prime_UTR_variant	PAIP2B	ENSBTAG00000054656	39	3	7.69231	3	100	1	2	C	A	both
BovineHD1100004382	rs43664604	chr11	13391350	3_prime_UTR_variant	PAIP2B	ENSBTAG00000054656	55	11	20	6	54.5455	4	7	A	G	both
BovineHD1100004383	rs43664612	chr11	13392520	3_prime_UTR_variant	PAIP2B	ENSBTAG00000054656	18	12	66.6667	2	16.6667	0	12	T	G	G
BovineHD1100007914	rs133585872	chr11	26733353	intron_variant	SLC3A1	ENSBTAG00000017421	3	1	33.3333	0	0	1	0	G	A	G
BovineHD1100008589	rs110339018	chr11	29029776	intron_variant	PIGF	ENSBTAG00000015719	14	3	21.4286	2	66.6667	2	1	A	G	both
BovineHD1100010778	rs137011723	chr11	36573961	3_prime_UTR_variant	PSME4	ENSBTAG00000020262	34	12	35.2941	11	91.6667	12	0	C	T	C
BovineHD1100011334	rs137540286	chr11	38548303	synonymous_variant	EFEMP1	ENSBTAG00000017448	4	1	25	0	0	0	1	A	G	G
BovineHD1100013406	rs133525460	chr11	46244807	intergenic_variant	.	.	13	4	30.7692	4	100	3	1	T	C	both
BovineHD1100014102	rs135850241	chr11	48136707	intergenic_variant	.	.	36	14	38.8889	10	71.4286	12	2	C	T	both
BovineHD1100014267	rs134107309	chr11	48653016	intron_variant	.	ENSBTAG00000054778	22	6	27.2727	4	66.6667	5	1	C	T	both
BovineHD1100014268	rs137671210	chr11	48653703	intron_variant	.	ENSBTAG00000054778	22	8	36.3636	6	75	8	0	G	A	G
BovineHD1100014302	rs134964161	chr11	48715777	synonymous_variant	IMMT	ENSBTAG00000003307	30	7	23.3333	6	85.7143	7	0	C	T	C
BovineHD1100020259	rs133316646	chr11	70670076	intergenic_variant	.	.	2	2	100	2	100	0	2	A	G	G
BovineHD1100020659	rs134716819	chr11	72338743	synonymous_variant	TRIM54	ENSBTAG00000018267	38	11	28.9474	9	81.8182	9	2	A	G	both
BovineHD1100021400	rs135365013	chr11	75052838	3_prime_UTR_variant	UBXN2A	ENSBTAG00000002033	6	4	66.6667	1	25	0	4	C	T	T
BovineHD1100022983	rs134444765	chr11	80164943	synonymous_variant	RDH14	ENSBTAG00000023928	12	8	66.6667	1	12.5	1	7	C	T	both
BovineHD1100024861	rs110232813	chr11	86616696	intergenic_variant	.	.	62	16	25.8065	12	75	9	7	G	A	both
BovineHD1100025212	rs134057067	chr11	87548483	3_prime_UTR_variant	KLF11	ENSBTAG00000046218	25	8	32	5	62.5	4	4	C	T	both
BovineHD1100029509	rs110929212	chr11	101453580	synonymous_variant	FAM78A	ENSBTAG00000004542	17	16	94.1176	0	0	0	16	C	T	T
BovineHD1100029521	rs137599464	chr11	101492435	intron_variant	PLPP7	ENSBTAG00000050974	47	33	70.2128	9	27.2727	33	0	T	C	T
BovineHD1100030221	rs133138949	chr11	103862736	synonymous_variant	ENTR1	ENSBTAG00000001352	4	2	50	1	50	2	0	C	T	C
BovineHD1200003333	rs135247298	chr12	11609859	3_prime_UTR_variant	RGCC	ENSBTAG00000034885	50	14	28	3	21.4286	6	8	C	T	both
BovineHD1200005440	rs109617583	chr12	17897014	3_prime_UTR_variant	MED4	ENSBTAG00000019502	20	5	25	5	100	5	0	C	T	C
BovineHD1200006616	rs134479499	chr12	21992074	intergenic_variant	.	.	22	6	27.2727	4	66.6667	5	1	T	C	both
BovineHD1200009076	rs109871714	chr12	30852113	3_prime_UTR_variant	UBL3	ENSBTAG00000012170	37	10	27.027	9	90	7	3	G	A	both
BovineHD1200009852	rs110820631	chr12	33343098	3_prime_UTR_variant	SHISA2	ENSBTAG00000018214	23	19	82.6087	4	21.0526	19	0	G	A	G
BovineHD1200014017	rs43698759	chr12	50613608	synonymous_variant	UCHL3	ENSBTAG00000008024	34	7	20.5882	6	85.7143	5	2	G	A	both
BovineHD1200014083	rs43696769	chr12	50844199	synonymous_variant	LMO7	ENSBTAG00000010693	11	6	54.5455	2	33.3333	6	0	C	T	C
BovineHD1200025998	rs41675128	chr12	84864343	3_prime_UTR_variant	COL4A1	ENSBTAG00000012849	20	8	40	6	75	7	1	C	T	both
BovineHD1200026159	rs133881141	chr12	85346545	intron_variant	ANKRD10	ENSBTAG00000004041	8	2	25	1	50	2	0	G	A	G
BovineHD1200026576	rs135437424	chr12	86656659	synonymous_variant	ADPRHL1	ENSBTAG00000020928	5	2	40	2	100	2	0	G	A	G
BovineHD1200026894	rs135525318	chr12	36172097	synonymous_variant	ZMYM2	ENSBTAG00000020403	5	1	20	1	100	1	0	T	C	T
BovineHD1200027147	rs136532655	chr12	74570693	3_prime_UTR_variant	MBNL2	ENSBTAG00000018313	29	20	68.9655	11	55	20	0	G	A	G
BovineHD1200027187	rs133431769	chr12	85344067	intron_variant	ANKRD10	ENSBTAG00000004041	5	1	20	0	0	1	0	T	C	T
BovineHD1300003657	rs110889058	chr13	12873873	intergenic_variant	.	.	1	1	100	1	100	1	0	G	T	G
BovineHD1300004540	rs135197124	chr13	15997945	synonymous_variant	TAF3	ENSBTAG00000002836	1	1	100	1	100	1	0	G	A	G
BovineHD1300004652	rs41679624	chr13	16278529	missense_variant	ITIH5	ENSBTAG00000013004	5	2	40	2	100	2	0	A	G	A
BovineHD1300004966	rs41681954	chr13	17296500	intron_variant	PFKFB3	ENSBTAG00000008401	19	12	63.1579	3	25	5	7	C	T	both
BovineHD1300004967	rs135444402	chr13	17302165	intron_variant	PFKFB3	ENSBTAG00000008401	23	9	39.1304	7	77.7778	9	0	A	G	A
BovineHD1300004969	rs134800382	chr13	17310062	intron_variant	PFKFB3	ENSBTAG00000008401	7	4	57.1429	3	75	4	0	T	C	T
BovineHD1300005135	rs109127041	chr13	17780949	intergenic_variant	.	.	10	6	60	2	33.3333	6	0	C	A	C
BovineHD1300005142	rs137609495	chr13	17793717	missense_variant	ACBD5	ENSBTAG00000017278	12	3	25	2	66.6667	3	0	C	T	C
BovineHD1300005851	rs134077871	chr13	19781005	3_prime_UTR_variant	NRP1	ENSBTAG00000019866	24	5	20.8333	4	80	4	1	T	C	both
BovineHD1300005914	rs132852106	chr13	20003989	synonymous_variant	ITGB1	ENSBTAG00000015910	61	18	29.5082	13	72.2222	18	0	C	T	C
BovineHD1300006847	rs134303735	chr13	23439612	3_prime_UTR_variant	BMI1	ENSBTAG00000015584	44	6	13.6364	6	100	4	2	C	T	both
BovineHD1300009361	rs110800292	chr13	31658024	synonymous_variant	VIM	ENSBTAG00000018463	79	22	27.8481	12	54.5455	17	5	T	C	both
BovineHD1300010109	rs132674003	chr13	34601366	synonymous_variant	SVIL	ENSBTAG00000027444	58	13	22.4138	10	76.9231	9	4	T	C	both
BovineHD1300011521	rs135757696	chr13	39602718	3_prime_UTR_variant	NAA20	ENSBTAG00000001144	16	11	68.75	2	18.1818	2	9	G	A	both
BovineHD1300012251	rs110274459	chr13	41851653	intron_variant	THBD	ENSBTAG00000048591	2	2	100	0	0	0	2	T	C	C
BovineHD1300013958	rs133659377	chr13	47431467	3_prime_UTR_variant	PCNA	ENSBTAG00000006065	2	2	100	2	100	2	0	T	C	T
BovineHD1300015003	rs133813767	chr13	52522904	synonymous_variant	NOP56	ENSBTAG00000018812	5	1	20	1	100	1	0	C	T	C
BovineHD1300015765	rs109115308	chr13	55061806	3_prime_UTR_variant	.	ENSBTAG00000021558	15	7	46.6667	6	85.7143	6	1	T	C	both
BovineHD1300016976	rs110522425	chr13	58763278	intron_variant	RBM38	ENSBTAG00000008105	1	1	100	1	100	1	0	G	A	G
BovineHD1300017679	rs133850248	chr13	61220783	3_prime_UTR_variant	BCL2L1	ENSBTAG00000006526	8	3	37.5	2	66.6667	3	0	C	A	C
BovineHD1300017715	rs133469735	chr13	61361508	intron_variant	MYLK2	ENSBTAG00000014930	53	28	52.8302	9	32.1429	8	20	C	T	both
BovineHD1300017716	rs137236513	chr13	61364460	intron_variant	MYLK2	ENSBTAG00000014930	11	2	18.1818	0	0	0	2	A	G	G
BovineHD1300017798	rs135716700	chr13	61674568	3_prime_UTR_variant	TM9SF4	ENSBTAG00000001015	1	1	100	0	0	0	1	C	T	T
BovineHD1300018166	rs137300757	chr13	62888975	3_prime_UTR_variant	SNTA1	ENSBTAG00000000512	5	1	20	1	100	1	0	A	G	A
BovineHD1300018407	rs134659485	chr13	64048163	3_prime_UTR_variant	TP53INP2	ENSBTAG00000005504	27	3	11.1111	2	66.6667	1	2	C	T	both
BovineHD1300018469	rs43716522	chr13	64330008	synonymous_variant	TRPC4AP	ENSBTAG00000002236	2	1	50	1	100	1	0	T	G	T
BovineHD1300018528	rs137661376	chr13	64545901	3_prime_UTR_variant	EIF6	ENSBTAG00000011263	2	1	50	1	100	1	0	G	A	G
BovineHD1300018793	rs110931974	chr13	65570041	intron_variant	DLGAP4	ENSBTAG00000001741	34	10	29.4118	8	80	9	1	C	A	both
BovineHD1300018802	rs135463913	chr13	65602692	intron_variant	DLGAP4	ENSBTAG00000001741	6	2	33.3333	1	50	2	0	T	C	T
BovineHD1300019015	rs135168299	chr13	66462241	3_prime_UTR_variant; intron_variant	BLCAP; .	ENSBTAG00000003209; ENSBTAG00000052053	34	13	38.2353	9	69.2308	11	2	A	G	both
BovineHD1300019018	rs109895497	chr13	66467166	intron_variant, 3_prime_UTR_variant, intron_variant	BLCAP, NNAT, .	ENSBTAG00000003209, ENSBTAG00000003212, ENSBTAG00000052053	12	8	66.6667	4	50	2	6	G	A	both
BovineHD1300019188	rs41710397	chr13	66965993	3_prime_UTR_variant	RPRD1B	ENSBTAG00000005086	3	2	66.6667	2	100	2	0	G	A	G
BovineHD1300021111	rs41707171	chr13	72669972	synonymous_variant	OSER1	ENSBTAG00000016873	14	2	14.2857	2	100	2	0	T	C	T
BovineHD1300021141	rs41709075	chr13	72747041	3_prime_UTR_variant	FITM2	ENSBTAG00000020030	5	1	20	0	0	0	1	A	G	G
BovineHD1300022781	rs134388414	chr13	77984671	3_prime_UTR_variant	SPATA2	ENSBTAG00000018063	4	2	50	1	50	2	0	G	A	G
BovineHD1300022829	rs110972953	chr13	78153327	3_prime_UTR_variant	TMEM189	ENSBTAG00000010135	29	4	13.7931	4	100	1	3	G	T	both
BovineHD1300022830	rs110894055	chr13	78153835	3_prime_UTR_variant	TMEM189	ENSBTAG00000010135	47	8	17.0213	5	62.5	4	4	C	T	both
BovineHD1400000289	rs136635106	chr14	894496	synonymous_variant	PLEC	ENSBTAG00000011922	41	14	34.1463	8	57.1429	11	3	G	A	both
BovineHD1400000333	rs109267982	chr14	1110249	intergenic_variant	.	.	17	1	5.88235	1	100	1	0	C	T	C
BovineHD1400000705	rs134310054	chr14	2553768	3_prime_UTR_variant	PTP4A3	ENSBTAG00000046467	61	44	72.1311	4	9.09091	4	40	A	G	both
BovineHD1400005099	rs137829256	chr14	16230703	synonymous_variant	KLHL38	ENSBTAG00000016754	8	4	50	2	50	4	0	T	C	T
BovineHD1400005145	rs135417236	chr14	16360683	3_prime_UTR_variant	FBXO32	ENSBTAG00000016194	87	46	52.8736	18	39.1304	15	31	G	A	both
BovineHD1400005146	rs136635948	chr14	16364515	intergenic_variant	.	.	33	18	54.5455	5	27.7778	11	7	C	T	both
BovineHD1400006227	rs42270636	chr14	19985843	3_prime_UTR_variant	PPDPFL	ENSBTAG00000038286	16	14	87.5	3	21.4286	2	12	C	T	both
BovineHD1400006532	rs136533736	chr14	21014600	3_prime_UTR_variant	PCMTD1	ENSBTAG00000017492	20	14	70	9	64.2857	3	11	C	A	both
BovineHD1400006533	rs42018404	chr14	21016369	synonymous_variant	PCMTD1	ENSBTAG00000017492	35	9	25.7143	9	100	9	0	G	A	G
BovineHD1400006709	rs109913237	chr14	21506217	synonymous_variant	RB1CC1	ENSBTAG00000000878	2	1	50	0	0	0	1	G	A	A
BovineHD1400006710	rs110105218	chr14	21506757	synonymous_variant	RB1CC1	ENSBTAG00000000878	1	1	100	0	0	1	0	G	A	G
BovineHD1400008299	rs135998745	chr14	27014952	intergenic_variant	.	.	3	1	33.3333	1	100	1	0	A	G	A
BovineHD1400008347	rs137515134	chr14	27150520	intron_variant	ASPH	ENSBTAG00000026283	64	17	26.5625	13	76.4706	3	14	T	C	both
BovineHD1400008348	rs133065561	chr14	27153592	intron_variant	ASPH	ENSBTAG00000026283	5	1	20	1	100	1	0	G	A	G
BovineHD1400008650	rs134962804	chr14	28158049	synonymous_variant	YTHDF3	ENSBTAG00000018557	40	13	32.5	12	92.3077	13	0	C	T	C
BovineHD1400009522	rs136629418	chr14	31209756	synonymous_variant	COPS5	ENSBTAG00000002784	19	7	36.8421	5	71.4286	6	1	G	A	both
BovineHD1400009523	rs134145751	chr14	31212620	5_prime_UTR_variant	COPS5	ENSBTAG00000002784	29	6	20.6897	6	100	6	0	G	A	G
BovineHD1400011277	rs41732589	chr14	37200458	3_prime_UTR_variant	ELOC	ENSBTAG00000050514	15	1	6.66667	1	100	1	0	T	C	T
BovineHD1400011411	rs134916878	chr14	37588889	synonymous_variant	JPH1	ENSBTAG00000008842	66	16	24.2424	12	75	13	3	A	C	both
BovineHD1400013257	rs109077068	chr14	44676672	3_prime_UTR_variant	FABP4	ENSBTAG00000037526	18	14	77.7778	3	21.4286	3	11	A	G	both
BovineHD1400013300	rs135988903	chr14	44849942	synonymous_variant	CCN3	ENSBTAG00000002080	16	4	25	3	75	2	2	A	G	both
BovineHD1400017746	rs135268999	chr14	61773484	synonymous_variant	KLF10	ENSBTAG00000014396	70	18	25.7143	13	72.2222	10	8	A	G	both
BovineHD1400019645	rs134425901	chr14	67586531	intergenic_variant	.	.	15	3	20	2	66.6667	3	0	A	C	A
BovineHD1400020381	rs136118986	chr14	70360526	3_prime_UTR_variant	PDP1	ENSBTAG00000000199	2	2	100	0	0	0	2	A	G	G
BovineHD1400020382	rs133568693	chr14	70362663	missense_variant	PDP1	ENSBTAG00000000199	8	1	12.5	1	100	1	0	T	C	T
BovineHD1400022282	rs110041796	chr14	76995202	3_prime_UTR_variant	CA2	ENSBTAG00000017733	42	17	40.4762	13	76.4706	5	12	C	T	both
BovineHD1400022296	rs137368324	chr14	77031742	intron_variant	CA3	ENSBTAG00000015214	2	2	100	0	0	0	2	A	G	G
BovineHD1400022297	rs109088284	chr14	77035498	intron_variant	CA3	ENSBTAG00000015214	20	6	30	6	100	3	3	C	T	both
BovineHD1400022298	rs110813047	chr14	77036716	intron_variant	CA3	ENSBTAG00000015214	24	7	29.1667	7	100	6	1	G	A	both
BovineHD1400023719	rs134181142	chr14	81443769	intergenic_variant	.	.	2	1	50	1	100	1	0	A	C	A
BovineHD1400023875	rs134087872	chr14	81872497	3_prime_UTR_variant	SNTB1	ENSBTAG00000044126	18	14	77.7778	6	42.8571	14	0	T	C	T
BovineHD1400024170	rs137730907	chr14	76281203	missense_variant	WWP1	ENSBTAG00000015720	28	11	39.2857	2	18.1818	1	10	T	G	both
BovineHD1400024439	rs133319071	chr14	23866325	intergenic_variant	.	.	7	2	28.5714	2	100	2	0	G	A	G
BovineHD1500005777	rs109775842	chr15	22335325	intergenic_variant	.	.	1	1	100	0	0	0	1	T	C	C
BovineHD1500006288	rs137510009	chr15	23819127	intron_variant	NCAM1	ENSBTAG00000005710	1	1	100	1	100	1	0	G	A	G
BovineHD1500006563	rs41749073	chr15	24587490	synonymous_variant	ZBTB16	ENSBTAG00000011266	12	4	33.3333	3	75	4	0	G	A	G
BovineHD1500006633	rs41748302	chr15	24783092	intergenic_variant	.	.	11	2	18.1818	1	50	1	1	A	G	both
BovineHD1500006634	rs110072129	chr15	24784548	intergenic_variant	.	.	23	15	65.2174	4	26.6667	2	13	G	T	both
BovineHD1500007611	rs110035207	chr15	27968817	intergenic_variant	.	.	1	1	100	1	100	1	0	A	G	A
BovineHD1500007887	rs136553413	chr15	28828027	3_prime_UTR_variant	SCN4B	ENSBTAG00000039340	12	7	58.3333	1	14.2857	1	6	A	C	both
BovineHD1500009979	rs134864903	chr15	35690719	3_prime_UTR_variant	C15H11orf58	ENSBTAG00000006755	28	5	17.8571	5	100	5	0	A	G	A
BovineHD1500010665	rs135777852	chr15	38226508	3_prime_UTR_variant	PSMA1	ENSBTAG00000006564	15	9	60	7	77.7778	9	0	A	C	A
BovineHD1500012841	rs133700530	chr15	45055328	intron_variant	CYB5R2	ENSBTAG00000016142	5	3	60	3	100	3	0	A	G	A
BovineHD1500012844	rs42443738	chr15	45061639	intergenic_variant	.	.	1	1	100	0	0	1	0	A	G	A
BovineHD1500015666	rs41767629	chr15	53442518	intron_variant	UCP3	ENSBTAG00000005259	31	17	54.8387	8	47.0588	5	12	A	G	both
BovineHD1500015667	rs110740450	chr15	53443726	intron_variant	UCP3	ENSBTAG00000005259	15	9	60	6	66.6667	9	0	C	T	C
BovineHD1500015668	rs137524794	chr15	53450820	intron_variant	UCP3	ENSBTAG00000005259	21	6	28.5714	4	66.6667	5	1	C	T	both
BovineHD1500018248	rs136150661	chr15	62859709	synonymous_variant; intron_variant	RCN1; .	ENSBTAG00000047362; ENSBTAG00000052762	20	8	40	8	100	8	0	T	C	T
BovineHD1500018849	rs110879535	chr15	64988605	synonymous_variant	CAT	ENSBTAG00000020980	18	6	33.3333	4	66.6667	6	0	T	C	T
BovineHD1500022770	rs134541739	chr15	77078794	intron_variant	PACSIN3	ENSBTAG00000009576	1	1	100	1	100	0	1	A	G	G
BovineHD1500022854	rs133068121	chr15	77410178	3_prime_UTR_variant	MTCH2	ENSBTAG00000018742	7	2	28.5714	1	50	2	0	C	T	C
BovineHD1500024426	rs42719199	chr15	81928904	intergenic_variant	.	.	58	35	60.3448	23	65.7143	0	35	T	C	C
BovineHD1500025112	rs134601159	chr15	29936509	intergenic_variant	.	.	34	7	20.5882	7	100	7	0	T	C	T
BovineHD1600000166	rs135102033	chr16	957231	3_prime_UTR_variant	MYBPH	ENSBTAG00000011465	11	8	72.7273	4	50	3	5	C	T	both
BovineHD1600000169	rs135984027	chr16	962861	intron_variant	MYBPH	ENSBTAG00000011465	3	1	33.3333	1	100	1	0	G	A	G
BovineHD1600000263	rs133226239	chr16	1252214	3_prime_UTR_variant	PRELP	ENSBTAG00000017834	3	2	66.6667	2	100	0	2	T	C	C
BovineHD1600000354	rs133141901	chr16	1584525	intron_variant,non_coding_transcript_variant	.	ENSBTAG00000050748	9	3	33.3333	2	66.6667	3	0	G	A	G
BovineHD1600000355	rs134666385	chr16	1587519	intron_variant,non_coding_transcript_variant	.	ENSBTAG00000050748	8	1	12.5	1	100	1	0	T	G	T
BovineHD1600001229	rs134571074	chr16	4513133	synonymous_variant	MAPKAPK2	ENSBTAG00000038107	18	3	16.6667	2	66.6667	2	1	A	G	both
BovineHD1600006725	rs110751957	chr16	23600819	synonymous_variant	IARS2	ENSBTAG00000012582	22	14	63.6364	10	71.4286	14	0	C	A	C
BovineHD1600006747	rs110993219	chr16	23629617	synonymous_variant	IARS2	ENSBTAG00000012582	27	7	25.9259	6	85.7143	6	1	C	T	both
BovineHD1600007772	rs137711991	chr16	27113650	synonymous_variant	CAPN2	ENSBTAG00000012778	3	1	33.3333	1	100	1	0	C	T	C
BovineHD1600011212	rs134381608	chr16	38277500	intron_variant	PRRX1	ENSBTAG00000004570	8	2	25	2	100	1	1	C	A	both
BovineHD1600011364	rs134788447	chr16	39098178	3_prime_UTR_variant	MYOC	ENSBTAG00000020342	13	1	7.69231	1	100	1	0	T	C	T
BovineHD1600011527	rs134912205	chr16	39920556	3_prime_UTR_variant	PIGC	ENSBTAG00000024542	28	20	71.4286	13	65	20	0	T	C	T
BovineHD1600011871	rs136311127	chr16	41685034	3_prime_UTR_variant	MFN2	ENSBTAG00000005314	48	8	16.6667	8	100	6	2	G	A	both
BovineHD1600012306	rs41805834	chr16	43285012	synonymous_variant	.	ENSBTAG00000054239	13	2	15.3846	1	50	1	1	C	T	both
BovineHD1600012374	rs109840232	chr16	43572993	synonymous_variant	NMNAT1	ENSBTAG00000051897	3	1	33.3333	1	100	1	0	G	A	G
BovineHD1600014527	rs134991770	chr16	51177124	3_prime_UTR_variant	MXRA8	ENSBTAG00000012247	12	4	33.3333	3	75	3	1	A	G	both
BovineHD1600014588	rs137160225	chr16	51497396	synonymous_variant	PERM1	ENSBTAG00000014540	3	1	33.3333	0	0	1	0	G	A	G
BovineHD1600014696	rs132916697	chr16	51878015	intergenic_variant	.	.	3	1	33.3333	1	100	1	0	G	A	G
BovineHD1600017561	rs134112766	chr16	61138517	synonymous_variant	TOR1AIP1	ENSBTAG00000035226	13	4	30.7692	3	75	4	0	G	A	G
BovineHD1600017862	rs133134130	chr16	62210601	intron_variant	.	ENSBTAG00000052226	21	2	9.52381	1	50	1	1	A	G	both
BovineHD1600020685	rs136150320	chr16	70928121	intron_variant	ATF3	ENSBTAG00000008545	1	1	100	0	0	0	1	C	T	T
BovineHD1600020686	rs133693382	chr16	70928826	intron_variant	ATF3	ENSBTAG00000008545	11	4	36.3636	2	50	3	1	T	G	both
BovineHD1600023877	rs43763963	chr16	79728561	missense_variant	.	ENSBTAG00000046177	22	14	63.6364	5	35.7143	9	5	C	T	both
BovineHD1700003834	rs133328363	chr17	13150993	3_prime_UTR_variant	OTUD4	ENSBTAG00000019857	12	3	25	3	100	3	0	T	C	T
BovineHD1700004940	rs135130696	chr17	16910574	synonymous_variant	RNF150	ENSBTAG00000049010	7	1	14.2857	1	100	1	0	T	C	T
BovineHD1700005321	rs132934021	chr17	18024803	3_prime_UTR_variant	MGST2	ENSBTAG00000021779	7	3	42.8571	1	33.3333	3	0	G	A	G
BovineHD1700005377	rs133061250	chr17	18199179	synonymous_variant	SETD7	ENSBTAG00000003581	1	1	100	1	100	0	1	C	T	T
BovineHD1700005386	rs109333263	chr17	18247865	3_prime_UTR_variant	RAB33B	ENSBTAG00000003208	1	1	100	1	100	0	1	T	C	C
BovineHD1700005422	rs136108215	chr17	18396987	intergenic_variant	.	.	1	1	100	1	100	0	1	G	T	T
BovineHD1700007387	rs109768151	chr17	25736895	intergenic_variant	.	.	2	2	100	2	100	0	2	A	G	G
BovineHD1700012828	rs136586341	chr17	45015703	3_prime_UTR_variant	NOC4L	ENSBTAG00000011889	1	1	100	1	100	0	1	G	A	A
BovineHD1700015717	rs133528596	chr17	53114012	synonymous_variant	CLIP1	ENSBTAG00000016779	1	1	100	1	100	1	0	G	A	G
BovineHD1700015749	rs133525912	chr17	53224583	3_prime_UTR_variant	MLXIP	ENSBTAG00000004189	15	5	33.3333	4	80	4	1	T	C	both
BovineHD1700015804	rs135125368	chr17	53423443	intergenic_variant	.	.	1	1	100	0	0	0	1	G	A	A
BovineHD1700016019	rs109910788	chr17	54266235	intron_variant	ATP2A2	ENSBTAG00000001398	36	10	27.7778	4	40	3	7	C	T	both
BovineHD1700016046	rs137442771	chr17	54418218	synonymous_variant	PPTC7	ENSBTAG00000018332	3	2	66.6667	1	50	1	1	C	T	both
BovineHD1700016555	rs42256389	chr17	56158060	intron_variant	HSPB8	ENSBTAG00000001303	20	4	20	1	25	2	2	T	G	both
BovineHD1700016844	rs109625009	chr17	57183678	3_prime_UTR_variant	RFC5	ENSBTAG00000007137	44	8	18.1818	6	75	6	2	G	A	both
BovineHD1700019680	rs41849780	chr17	65575522	synonymous_variant	MYO18B	ENSBTAG00000000698	13	3	23.0769	3	100	2	1	C	T	both
BovineHD1700020461	rs41853276	chr17	68048649	3_prime_UTR_variant	CCDC117	ENSBTAG00000003557	3	3	100	2	66.6667	3	0	C	T	C
BovineHD1800000497	rs133799894	chr18	1877286	intergenic_variant	.	.	17	10	58.8235	4	40	0	10	T	C	C
BovineHD1800000820	rs110011589	chr18	2929482	missense_variant	KARS	ENSBTAG00000015677	12	7	58.3333	4	57.1429	6	1	T	C	both
BovineHD1800004846	rs41861357	chr18	15349512	intergenic_variant	.	.	9	3	33.3333	2	66.6667	2	1	G	A	both
BovineHD1800005308	rs41865231	chr18	16964725	intergenic_variant	.	.	12	1	8.33333	0	0	0	1	C	T	T
BovineHD1800006001	rs136439064	chr18	19199482	3_prime_UTR_variant	CYLD	ENSBTAG00000006291	19	4	21.0526	3	75	3	1	T	C	both
BovineHD1800007329	rs109828665	chr18	23779784	3_prime_UTR_variant	MMP2	ENSBTAG00000019267	12	5	41.6667	2	40	2	3	G	A	both
BovineHD1800007513	rs136801270	chr18	24230415	synonymous_variant	AMFR	ENSBTAG00000003798	1	1	100	1	100	1	0	C	T	C
BovineHD1800007835	rs109301586	chr18	25446323	missense_variant	COQ9	ENSBTAG00000001855	10	2	20	2	100	2	0	A	G	A
BovineHD1800008222	rs133508179	chr18	26449883	missense_variant; splice_region_variant,synonymous_variant	GOT2; .	ENSBTAG00000007172; ENSBTAG00000051834	9	2	22.2222	1	50	0	2	T	G	G
BovineHD1800010448	rs41879039	chr18	34158846	3_prime_UTR_variant	CDH5	ENSBTAG00000007421	17	11	64.7059	5	45.4545	4	7	C	T	both
BovineHD1800010618	rs134429060	chr18	34857867	3_prime_UTR_variant	FHOD1	ENSBTAG00000032427	14	4	28.5714	3	75	4	0	G	A	G
BovineHD1800010626	rs41871555	chr18	34893914	3_prime_UTR_variant	SLC9A5	ENSBTAG00000039190	9	3	33.3333	3	100	3	0	T	C	T
BovineHD1800010760	rs41866805	chr18	35549427	synonymous_variant	NFATC3	ENSBTAG00000004368	7	1	14.2857	1	100	1	0	C	T	C
BovineHD1800011907	rs109426933	chr18	40319456	3_prime_UTR_variant	C18H19orf12	ENSBTAG00000020434	3	2	66.6667	0	0	2	0	C	T	C
BovineHD1800013288	rs134877771	chr18	44793981	synonymous_variant	GPI	ENSBTAG00000006396	38	15	39.4737	7	46.6667	7	8	C	T	both
BovineHD1800013291	rs41881079	chr18	44804942	intron_variant	GPI	ENSBTAG00000006396	8	3	37.5	3	100	2	1	C	T	both
BovineHD1800014300	rs41881999	chr18	48247851	synonymous_variant	RYR1	ENSBTAG00000006999	27	22	81.4815	6	27.2727	0	22	A	G	G
BovineHD1800015320	rs136506223	chr18	51822580	synonymous_variant	ZNF576	ENSBTAG00000030933	1	1	100	0	0	0	1	C	T	T
BovineHD1800016114	rs41894311	chr18	54645757	3_prime_UTR_variant	EHD2	ENSBTAG00000021191	32	8	25	6	75	7	1	G	A	both
BovineHD1800016377	rs110213999	chr18	55503038	3_prime_UTR_variant	NUCB1	ENSBTAG00000002378	17	9	52.9412	8	88.8889	9	0	C	T	C
BovineHD1800016632	rs137318479	chr18	56599415	intron_variant	MYBPC2	ENSBTAG00000020080	11	8	72.7273	3	37.5	2	6	C	T	both
BovineHD1800017977	rs133463545	chr18	61872489	synonymous_variant	EPN1	ENSBTAG00000046996	7	2	28.5714	1	50	2	0	G	A	G
BovineHD1800017987	rs110756077	chr18	61924215	3_prime_UTR_variant	ZNF784	ENSBTAG00000016299	10	2	20	2	100	2	0	T	C	T
BovineHD1900000322	rs136607764	chr19	1485964	intergenic_variant	.	.	50	30	60	30	100	30	0	G	T	G
BovineHD1900001470	rs135229577	chr19	5613618	3_prime_UTR_variant	MMD	ENSBTAG00000000205	10	2	20	2	100	1	1	G	A	both
BovineHD1900002494	rs137077550	chr19	8670867	3_prime_UTR_variant	CUEDC1	ENSBTAG00000007147	27	17	62.963	8	47.0588	4	13	T	C	both
BovineHD1900002564	rs137132362	chr19	8892407	3_prime_UTR_variant	DYNLL2	ENSBTAG00000025313	29	9	31.0345	8	88.8889	8	1	C	A	both
BovineHD1900004035	rs137771599	chr19	14771255	intergenic_variant	.	.	3	2	66.6667	0	0	0	2	C	T	T
BovineHD1900006038	rs133105529	chr19	20435525	intergenic_variant	.	.	73	14	19.1781	12	85.7143	11	3	T	C	both
BovineHD1900006478	rs109627218	chr19	22052205	3_prime_UTR_variant	NXN	ENSBTAG00000000855	59	20	33.8983	14	70	11	9	G	A	both
BovineHD1900006661	rs137588892	chr19	22645103	intergenic_variant	.	.	39	9	23.0769	4	44.4444	9	0	A	G	A
BovineHD1900006698	rs110414757	chr19	22740584	synonymous_variant	SCARF1	ENSBTAG00000011483	23	3	13.0435	3	100	3	0	C	T	C
BovineHD1900006965	rs109813466	chr19	23587926	3_prime_UTR_variant	CLUH	ENSBTAG00000011786	11	4	36.3636	4	100	4	0	G	A	G
BovineHD1900006966	rs108942751	chr19	23592121	synonymous_variant	CLUH	ENSBTAG00000011786	13	4	30.7692	4	100	4	0	G	A	G
BovineHD1900007976	rs41909508	chr19	26120043	synonymous_variant	C1QBP	ENSBTAG00000012739	46	11	23.913	10	90.9091	10	1	T	C	both
BovineHD1900007985	rs41906782	chr19	26150377	3_prime_UTR_variant	RABEP1	ENSBTAG00000011505	3	1	33.3333	1	100	1	0	C	T	C
BovineHD1900008863	rs109696563	chr19	29505483	intron_variant	MYH1	ENSBTAG00000018204	16	3	18.75	3	100	2	1	A	C	both
BovineHD1900010404	rs133471470	chr19	35182460	intron_variant; synonymous_variant	DHRS7B; .	ENSBTAG00000010559; ENSBTAG00000054307	19	16	84.2105	14	87.5	16	0	C	T	C
BovineHD1900010411	rs41908669	chr19	35229266	intron_variant	TMEM11	ENSBTAG00000010566	10	3	30	3	100	2	1	T	C	both
BovineHD1900013546	rs137567166	chr19	48082206	3_prime_UTR_variant	PSMC5	ENSBTAG00000021061	2	2	100	0	0	2	0	G	A	G
BovineHD1900013566	rs41923494	chr19	48142857	synonymous_variant	SCN4A	ENSBTAG00000004770	24	7	29.1667	6	85.7143	6	1	A	G	both
BovineHD1900013570	rs41916233	chr19	48151826	synonymous_variant	SCN4A	ENSBTAG00000004770	20	17	85	5	29.4118	0	17	A	G	G
BovineHD1900013772	rs42864193	chr19	48563047	synonymous_variant	PECAM1	ENSBTAG00000012066	32	16	50	8	50	14	2	A	C	both
BovineHD1900015907	rs41924977	chr19	55689081	synonymous_variant	ACOX1	ENSBTAG00000030174	1	1	100	1	100	1	0	A	C	A
BovineHD1900015909	rs41924986	chr19	55693475	intergenic_variant	.	.	22	8	36.3636	5	62.5	8	0	C	T	C
BovineHD1900016305	rs137058499	chr19	56980273	missense_variant	GPRC5C	ENSBTAG00000018663	15	3	20	2	66.6667	2	1	C	T	both
BovineHD1900018008	rs42429828	chr19	61863757	intron_variant	ARSG	ENSBTAG00000010637	17	10	58.8235	8	80	8	2	G	A	both
BovineHD1900018009	rs42429827	chr19	61864963	intron_variant	ARSG	ENSBTAG00000010637	15	7	46.6667	7	100	7	0	G	A	G
BovineHD1900018010	rs42429823	chr19	61865984	intron_variant	ARSG	ENSBTAG00000010637	15	9	60	7	77.7778	4	5	C	T	both
BovineHD1900018011	rs42429787	chr19	61868475	intron_variant; intron_variant	SLC16A6	ENSBTAG00000003074	9	4	44.4444	2	50	4	0	A	G	A
BovineHD1900018012	rs137105700	chr19	61870868	intron_variant; intron_variant	SLC16A6; ARSG	ENSBTAG00000003074; ENSBTAG00000010637	8	2	25	2	100	2	0	C	A	C
BovineHD1900018013	rs42429778	chr19	61873106	intron_variant; intron_variant	SLC16A6; ARSG	ENSBTAG00000003074; ENSBTAG00000010637	8	3	37.5	2	66.6667	3	0	A	C	A
BovineHD1900018689	rs132942401	chr19	32984551	3_prime_UTR_variant	TVP23B	ENSBTAG00000048965	2	1	50	1	100	1	0	T	G	T
BovineHD1900018860	rs137236220	chr19	29508513	intergenic_variant	.	.	34	6	17.6471	4	66.6667	4	2	A	C	both
BovineHD2000001421	rs135869905	chr20	4541943	intron_variant	DUSP1	ENSBTAG00000013863	6	3	50	3	100	3	0	G	A	G
BovineHD2000004317	rs132912643	chr20	13548854	synonymous_variant	ERBIN	ENSBTAG00000000415	3	1	33.3333	0	0	1	0	T	C	T
BovineHD2000006089	rs133370870	chr20	20313521	3_prime_UTR_variant	PDE4D	ENSBTAG00000000494	25	4	16	1	25	1	3	G	A	both
BovineHD2000006613	rs135915865	chr20	22017303	3_prime_UTR_variant	GPBP1	ENSBTAG00000012124	8	2	25	2	100	1	1	T	C	both
BovineHD2000006615	rs134158508	chr20	22035457	missense_variant	GPBP1	ENSBTAG00000012124	21	7	33.3333	7	100	7	0	C	T	C
BovineHD2000007002	rs135898141	chr20	23251186	intergenic_variant	.	.	1	1	100	1	100	1	0	C	T	C
BovineHD2000007148	rs133445941	chr20	23739066	3_prime_UTR_variant	MTREX	ENSBTAG00000010518	13	2	15.3846	2	100	2	0	A	C	A
BovineHD2000007149	rs110374973	chr20	23739864	intron_variant	MTREX	ENSBTAG00000010518	11	4	36.3636	3	75	4	0	T	G	T
BovineHD2000007820	rs134841746	chr20	26104110	intergenic_variant	.	.	7	1	14.2857	1	100	1	0	G	A	G
BovineHD2000009183	rs135886207	chr20	31868497	intergenic_variant	.	.	20	17	85	2	11.7647	1	16	G	A	both
BovineHD2000009184	rs109136815	chr20	31870046	synonymous_variant	GHR	ENSBTAG00000001335	20	10	50	4	40	4	6	G	A	both
BovineHD2000009191	rs137712529	chr20	31899930	synonymous_variant	GHR	ENSBTAG00000001335	3	1	33.3333	1	100	1	0	G	A	G
BovineHD2000011154	rs135102452	chr20	39204081	synonymous_variant	DNAJC21	ENSBTAG00000015648	43	37	86.0465	6	16.2162	2	35	G	T	both
BovineHD2000011198	rs42759420	chr20	39322018	synonymous_variant	RAI14	ENSBTAG00000007071	2	2	100	1	50	2	0	C	T	C
BovineHD2000011377	rs110641552	chr20	39751441	3_prime_UTR_variant	C1QTNF3	ENSBTAG00000017071	7	2	28.5714	2	100	1	1	C	T	both
BovineHD2000015642	rs137181594	chr20	56682873	synonymous_variant	RETREG1	ENSBTAG00000016444	34	15	44.1176	9	60	8	7	A	G	both
BovineHD2100001673	rs137511695	chr21	7580157	intergenic_variant	.	.	31	21	67.7419	6	28.5714	18	3	C	T	both
BovineHD2100001674	rs41964826	chr21	7585642	synonymous_variant	SYNM	ENSBTAG00000011752	4	2	50	0	0	0	2	T	C	C
BovineHD2100003794	rs135738491	chr21	14044624	intergenic_variant	.	.	2	1	50	0	0	1	0	A	G	A
BovineHD2100006742	rs133624792	chr21	22505494	synonymous_variant	ALPK3	ENSBTAG00000001618	20	10	50	7	70	10	0	T	C	T
BovineHD2100006915	rs109587813	chr21	23099352	intergenic_variant	.	.	5	3	60	2	66.6667	0	3	G	A	A
BovineHD2100007904	rs135423362	chr21	26816451	synonymous_variant	MESD	ENSBTAG00000001565	9	3	33.3333	3	100	1	2	T	C	both
BovineHD2100009813	rs41980261	chr21	33839152	3_prime_UTR_variant	SCAMP2	ENSBTAG00000005844	14	4	28.5714	3	75	4	0	G	A	G
BovineHD2100012009	rs134444559	chr21	41715966	synonymous_variant	HECTD1	ENSBTAG00000032477	8	2	25	2	100	2	0	G	A	G
BovineHD2100014276	rs41987534	chr21	49165252	synonymous_variant	PNN	ENSBTAG00000026995	3	3	100	0	0	0	3	G	A	A
BovineHD2100015953	rs133626969	chr21	55206362	missense_variant	TP53BP1	ENSBTAG00000021304	1	1	100	1	100	1	0	A	G	A
BovineHD2100016030	rs137053402	chr21	55414984	intron_variant	SERINC4	ENSBTAG00000017211	3	2	66.6667	2	100	2	0	G	A	G
BovineHD2100016036	rs133214302	chr21	55423315	3_prime_UTR_variant	MFAP1	ENSBTAG00000017213	2	1	50	1	100	1	0	G	A	G
BovineHD2100016307	rs135297346	chr21	56041078	3_prime_UTR_variant	CCDC88C	ENSBTAG00000000838	20	5	25	3	60	3	2	C	T	both
BovineHD2100017133	rs132842661	chr21	58669166	synonymous_variant	DDX24	ENSBTAG00000003423	3	1	33.3333	1	100	0	1	A	G	G
BovineHD2100019643	rs137765648	chr21	65239109	3_prime_UTR_variant	WARS	ENSBTAG00000004679	23	6	26.087	4	66.6667	5	1	T	G	both
BovineHD2100020043	rs135542769	chr21	66904435	missense_variant	DYNC1H1	ENSBTAG00000016598	11	2	18.1818	2	100	1	1	A	G	both
BovineHD2100020330	rs135522467	chr21	67994518	3_prime_UTR_variant	EIF5	ENSBTAG00000016282	83	24	28.9157	10	41.6667	12	12	G	A	both
BovineHD2100020331	rs133489106	chr21	67995442	3_prime_UTR_variant	EIF5	ENSBTAG00000016282	72	47	65.2778	15	31.9149	44	3	C	T	both
BovineHD2200000066	rs132911393	chr22	361244	3_prime_UTR_variant	UBE2D4	ENSBTAG00000003997	30	12	40	10	83.3333	10	2	A	G	both
BovineHD2200003224	rs42339105	chr22	10849750	missense_variant	GOLGA4	ENSBTAG00000016563	68	6	8.82353	6	100	4	2	C	A	both
BovineHD2200003676	rs110533071	chr22	12510664	synonymous_variant	XIRP1	ENSBTAG00000046512	33	14	42.4242	8	57.1429	11	3	G	A	both
BovineHD2200004613	rs110236211	chr22	15296832	3_prime_UTR_variant	SNRK	ENSBTAG00000003325	4	1	25	0	0	0	1	A	G	G
BovineHD2200004886	rs43706461	chr22	16803420	3_prime_UTR_variant	EMC3	ENSBTAG00000003882	35	22	62.8571	4	18.1818	3	19	C	T	both
BovineHD2200005115	rs42002129	chr22	17791469	3_prime_UTR_variant	CAV3	ENSBTAG00000022699	6	2	33.3333	2	100	1	1	C	T	both
BovineHD2200006856	rs109004330	chr22	23146919	3_prime_UTR_variant	CRBN	ENSBTAG00000019536	54	11	20.3704	7	63.6364	7	4	A	G	both
BovineHD2200008290	rs135842311	chr22	28385634	missense_variant	PDZRN3	ENSBTAG00000018644	18	8	44.4444	2	25	8	0	G	T	G
BovineHD2200009287	rs133036098	chr22	32417786	intron_variant	LMOD3	ENSBTAG00000021508	49	10	20.4082	9	90	5	5	A	G	both
BovineHD2200013690	rs109113229	chr22	47031388	3_prime_UTR_variant	SELENOK	ENSBTAG00000032374	50	12	24	6	50	3	9	T	C	both
BovineHD2200014086	rs136431050	chr22	48645590	3_prime_UTR_variant	WDR82	ENSBTAG00000002960	5	1	20	1	100	0	1	A	G	G
BovineHD2200014611	rs42014465	chr22	50615575	intergenic_variant	.	.	5	4	80	0	0	4	0	C	A	C
BovineHD2200014774	rs133725190	chr22	51357890	synonymous_variant	PFKFB4	ENSBTAG00000006752	4	1	25	1	100	1	0	A	C	A
BovineHD2200014775	rs135047056	chr22	51362459	3_prime_UTR_variant	PFKFB4	ENSBTAG00000006752	36	8	22.2222	3	37.5	5	3	G	A	both
BovineHD2200014889	rs109108519	chr22	51871188	synonymous_variant	MAP4	ENSBTAG00000015839	87	41	47.1264	13	31.7073	28	13	C	T	both
BovineHD2200014890	rs108963764	chr22	51871661	missense_variant	MAP4	ENSBTAG00000015839	79	19	24.0506	11	57.8947	9	10	A	G	both
BovineHD2200014892	rs109222272	chr22	51873545	missense_variant	MAP4	ENSBTAG00000015839	93	17	18.2796	12	70.5882	10	7	T	C	both
BovineHD2200014909	rs133916137	chr22	51906804	intron_variant	MAP4	ENSBTAG00000015839	1	1	100	1	100	1	0	G	A	G
BovineHD2200015328	rs42018176	chr22	53401445	3_prime_UTR_variant	FYCO1	ENSBTAG00000015698	10	7	70	6	85.7143	7	0	G	A	G
BovineHD2200017399	rs43721001	chr22	59285779	synonymous_variant	RPN1	ENSBTAG00000005191	36	6	16.6667	5	83.3333	5	1	C	T	both
BovineHD2200017509	rs42020795	chr22	59611726	synonymous_variant	KBTBD12	ENSBTAG00000011547	9	4	44.4444	3	75	3	1	G	A	both
BovineHD2200017514	rs136201858	chr22	59616635	synonymous_variant	KBTBD12	ENSBTAG00000011547	52	18	34.6154	8	44.4444	12	6	C	T	both
BovineHD2300000581	rs135843191	chr23	3041537	3_prime_UTR_variant	BAG2	ENSBTAG00000005355	12	8	66.6667	6	75	8	0	G	A	G
BovineHD2300000753	rs137490342	chr23	3613131	intergenic_variant	.	.	3	1	33.3333	0	0	0	1	A	G	G
BovineHD2300000757	rs109182013	chr23	3622378	intergenic_variant	.	.	25	3	12	3	100	3	0	T	C	T
BovineHD2300000801	rs134250339	chr23	3732293	synonymous_variant	.	ENSBTAG00000021237	30	11	36.6667	8	72.7273	9	2	G	T	both
BovineHD2300001854	rs137004069	chr23	7440320	intron_variant	VPS52	ENSBTAG00000002643	1	1	100	1	100	0	1	T	C	C
BovineHD2300001874	rs133886082	chr23	7488132	missense_variant	DAXX	ENSBTAG00000016830	1	1	100	0	0	1	0	T	C	T
BovineHD2300001968	rs135228796	chr23	7853268	3_prime_UTR_variant	IP6K3	ENSBTAG00000033603	5	2	40	2	100	2	0	C	T	C
BovineHD2300002174	rs110496806	chr23	8886767	intergenic_variant	.	.	3	2	66.6667	2	100	0	2	C	T	T
BovineHD2300002383	rs132811131	chr23	9718973	intron_variant	ARMC12	ENSBTAG00000010877	2	1	50	1	100	1	0	C	T	C
BovineHD2300004083	rs110157938	chr23	15921157	3_prime_UTR_variant	MRPS10	ENSBTAG00000015301	6	1	16.6667	1	100	1	0	C	T	C
BovineHD2300004859	rs109737388	chr23	19183443	intergenic_variant	.	.	72	62	86.1111	6	9.67742	62	0	A	G	A
BovineHD2300004860	rs110414417	chr23	19184483	intergenic_variant	.	.	70	12	17.1429	6	50	6	6	C	T	both
BovineHD2300005214	rs107594574	chr23	20069380	synonymous_variant	ADGRF5	ENSBTAG00000004347	7	1	14.2857	1	100	1	0	T	C	T
BovineHD2300006551	rs109550233	chr23	24571616	non_coding_transcript_exon_variant	.	ENSBTAG00000050626	25	18	72	5	27.7778	13	5	A	G	both
BovineHD2300007129	rs109665645	chr23	25838636	3_prime_UTR_variant	BOLA-DRA	ENSBTAG00000010645	76	16	21.0526	9	56.25	9	7	A	G	both
BovineHD2300007500	rs109520232	chr23	27511598	intron_variant,non_coding_transcript_variant	.	ENSBTAG00000053399	2	1	50	1	100	1	0	A	G	A
BovineHD2300007506	rs110850310	chr23	27520600	3_prime_UTR_variant	HSPA1A	ENSBTAG00000025441	60	52	86.6667	2	3.84615	5	47	T	C	both
BovineHD2300007884	rs136336084	chr23	28389212	3_prime_UTR_variant	PPP1R10	ENSBTAG00000006933	6	3	50	2	66.6667	3	0	G	A	G
BovineHD2300009619	rs132997209	chr23	33200867	intron_variant	ALDH5A1	ENSBTAG00000021902	12	8	66.6667	8	100	8	0	C	T	C
BovineHD2300011255	rs110955310	chr23	39182393	synonymous_variant	RNF144B	ENSBTAG00000009055	5	1	20	1	100	1	0	C	T	C
BovineHD2300012357	rs133951816	chr23	43027904	3_prime_UTR_variant	SIRT5	ENSBTAG00000014904	20	10	50	5	50	8	2	C	T	both
BovineHD2300014569	rs42034460	chr23	50103879	synonymous_variant	PRPF4B	ENSBTAG00000002086	13	2	15.3846	2	100	2	0	G	A	G
BovineHD2300014685	rs134031665	chr23	50462392	synonymous_variant	PSMG4	ENSBTAG00000031249	19	4	21.0526	2	50	2	2	G	A	both
BovineHD2300015577	rs134396417	chr23	17291498	intron_variant	VEGFA	ENSBTAG00000005339	3	1	33.3333	1	100	1	0	T	C	T
BovineHD2300015651	rs135906938	chr23	33069925	3_prime_UTR_variant	ACOT13	ENSBTAG00000016337	60	22	36.6667	11	50	16	6	C	T	both
BovineHD2400000678	rs134236111	chr24	2258646	intron_variant	MBP	ENSBTAG00000022890	15	5	33.3333	2	40	2	3	A	G	both
BovineHD2400002496	rs109126209	chr24	8493249	3_prime_UTR_variant	TMX3	ENSBTAG00000007567	1	1	100	1	100	1	0	G	A	G
BovineHD2400005954	rs133311270	chr24	21716431	intergenic_variant	.	.	11	1	9.09091	1	100	1	0	G	A	G
BovineHD2400005955	rs110624865	chr24	21718481	intergenic_variant	.	.	14	2	14.2857	2	100	2	0	T	G	T
BovineHD2400005998	rs135381825	chr24	21876264	3_prime_UTR_variant	MAPRE2	ENSBTAG00000007520	18	1	5.55556	1	100	1	0	A	G	A
BovineHD2400009760	rs132993415	chr24	35136891	synonymous_variant	ROCK1	ENSBTAG00000008403	3	1	33.3333	1	100	0	1	T	C	C
BovineHD2400010310	rs110616990	chr24	37256625	3_prime_UTR_variant	MYOM1	ENSBTAG00000019585	76	52	68.4211	13	25	8	44	T	C	both
BovineHD2400010311	rs110438974	chr24	37257131	synonymous_variant	MYOM1	ENSBTAG00000019585	27	22	81.4815	7	31.8182	8	14	G	A	both
BovineHD2400012999	rs135989696	chr24	46417353	intergenic_variant	.	.	1	1	100	1	100	1	0	A	G	A
BovineHD2400014298	rs109467690	chr24	50545189	synonymous_variant	SMAD4	ENSBTAG00000006919	22	3	13.6364	3	100	3	0	G	A	G
BovineHD2400016650	rs110146834	chr24	57545991	3_prime_UTR_variant	NEDD4L	ENSBTAG00000005412	6	1	16.6667	1	100	1	0	C	T	C
BovineHD2400016685	rs110358728	chr24	57612568	3_prime_UTR_variant	ALPK2	ENSBTAG00000014284	12	3	25	3	100	1	2	A	G	both
BovineHD2500000019	rs134769806	chr25	120747	3_prime_UTR_variant	SNRNP25	ENSBTAG00000019804	10	3	30	2	66.6667	2	1	A	C	both
BovineHD2500000318	rs133877387	chr25	1502859	3_prime_UTR_variant	MSRB1	ENSBTAG00000049306	33	29	87.8788	9	31.0345	18	11	C	T	both
BovineHD2500000332	rs136775442	chr25	1588507	3_prime_UTR_variant	SLC9A3R2	ENSBTAG00000013479	21	7	33.3333	5	71.4286	4	3	C	T	both
BovineHD2500000725	rs134422650	chr25	3396953	intergenic_variant	.	.	55	47	85.4545	12	25.5319	12	35	G	A	both
BovineHD2500000787	rs41255150	chr25	3652273	synonymous_variant	HMOX2	ENSBTAG00000018937	4	2	50	2	100	2	0	C	T	C
BovineHD2500000824	rs137354095	chr25	3883368	3_prime_UTR_variant	GLYR1	ENSBTAG00000001731	22	6	27.2727	6	100	4	2	C	T	both
BovineHD2500001684	rs133611609	chr25	6638840	intergenic_variant	.	.	11	3	27.2727	2	66.6667	2	1	G	A	both
BovineHD2500002050	rs136743018	chr25	7900250	intron_variant	C25H16orf72	ENSBTAG00000013858	50	8	16	8	100	5	3	A	G	both
BovineHD2500002476	rs109640656	chr25	9266551	intergenic_variant	.	.	9	3	33.3333	2	66.6667	3	0	A	C	A
BovineHD2500002477	rs110734860	chr25	9268614	intergenic_variant	.	.	12	4	33.3333	2	50	2	2	T	C	both
BovineHD2500005574	rs134399235	chr25	19930356	synonymous_variant	EEF2K	ENSBTAG00000017662	3	1	33.3333	1	100	0	1	G	A	A
BovineHD2500005956	rs42885679	chr25	21241520	intergenic_variant	.	.	40	5	12.5	3	60	4	1	C	T	both
BovineHD2500006285	rs110562496	chr25	22233003	missense_variant	RBBP6	ENSBTAG00000009441	11	1	9.09091	1	100	1	0	C	T	C
BovineHD2500007471	rs135818195	chr25	26202573	synonymous_variant	PPP4C	ENSBTAG00000012928	10	5	50	4	80	5	0	G	A	G
BovineHD2500009958	rs109661357	chr25	35460788	synonymous_variant	FIS1	ENSBTAG00000007900	6	1	16.6667	0	0	1	0	G	A	G
BovineHD2500010405	rs42082066	chr25	37028119	intron_variant	ARPC1A	ENSBTAG00000004242	1	1	100	1	100	1	0	G	A	G
BovineHD2500010837	rs109263111	chr25	38240405	intergenic_variant	.	.	15	9	60	6	66.6667	7	2	G	A	both
BovineHD2500010860	rs134766761	chr25	38298401	3_prime_UTR_variant	DAGLB	ENSBTAG00000009236	1	1	100	0	0	1	0	T	G	T
BovineHD2500010889	rs137370278	chr25	38409787	5_prime_UTR_variant	ZDHHC4	ENSBTAG00000009547	30	19	63.3333	5	26.3158	2	17	G	T	both
BovineHD2600002370	rs134213852	chr26	9380077	3_prime_UTR_variant	ATAD1	ENSBTAG00000000806	22	4	18.1818	4	100	4	0	G	A	G
BovineHD2600003476	rs134577249	chr26	13412794	intergenic_variant	.	.	21	7	33.3333	6	85.7143	6	1	T	C	both
BovineHD2600005338	rs137275303	chr26	20714491	3_prime_UTR_variant	CUTC	ENSBTAG00000002971	24	19	79.1667	8	42.1053	0	19	G	A	A
BovineHD2600008837	rs133256691	chr26	32686469	intergenic_variant	.	.	1	1	100	1	100	1	0	A	G	A
BovineHD2600008838	rs134324818	chr26	32687546	intergenic_variant	.	.	2	1	50	1	100	1	0	C	T	C
BovineHD2600010778	rs136496886	chr26	38952073	intergenic_variant	.	.	1	1	100	0	0	0	1	C	A	A
BovineHD2600011675	rs132910326	chr26	41951816	missense_variant	TACC2	ENSBTAG00000010786	25	7	28	4	57.1429	4	3	G	A	both
BovineHD2600011745	rs136191357	chr26	42107222	intron_variant	TACC2	ENSBTAG00000010786	1	1	100	0	0	1	0	C	T	C
BovineHD2600012001	rs111026524	chr26	42857348	intergenic_variant	.	.	3	2	66.6667	2	100	2	0	G	A	G
BovineHD2600012548	rs135130229	chr26	44229528	intergenic_variant	.	.	28	21	75	3	14.2857	1	20	C	T	both
BovineHD2600012609	rs137657619	chr26	44500380	synonymous_variant	ZRANB1	ENSBTAG00000003395	21	2	9.52381	2	100	1	1	G	A	both
BovineHD2700002109	rs110623773	chr27	7721401	3_prime_UTR_variant	ASB5	ENSBTAG00000014143	81	57	70.3704	16	28.0702	13	44	G	A	both
BovineHD2700002110	rs110924867	chr27	7722172	synonymous_variant	ASB5	ENSBTAG00000014143	35	12	34.2857	6	50	6	6	C	T	both
BovineHD2700002111	rs109040721	chr27	7723377	synonymous_variant	ASB5	ENSBTAG00000014143	53	24	45.283	14	58.3333	14	10	G	A	both
BovineHD2700004127	rs109811432	chr27	15179198	intron_variant	ACSL1	ENSBTAG00000004344	33	25	75.7576	5	20	5	20	G	A	both
BovineHD2700004285	rs134719696	chr27	15716205	intron_variant	PDLIM3	ENSBTAG00000017183	22	6	27.2727	4	66.6667	4	2	C	T	both
BovineHD2700005304	rs136097891	chr27	19509142	intergenic_variant	.	.	80	20	25	14	70	13	7	A	G	both
BovineHD2700005351	rs109005284	chr27	19632116	3_prime_UTR_variant	MTUS1	ENSBTAG00000039682	61	17	27.8689	9	52.9412	15	2	A	G	both
BovineHD2700007163	rs42127390	chr27	26341802	3_prime_UTR_variant	DCTN6	ENSBTAG00000000744	21	5	23.8095	3	60	2	3	G	A	both
BovineHD2700009237	rs137197121	chr27	33033255	3_prime_UTR_variant	ERLIN2	ENSBTAG00000017831	9	2	22.2222	2	100	2	0	C	T	C
BovineHD2700010737	rs110838513	chr27	37670239	3_prime_UTR_variant	HOOK3	ENSBTAG00000007634	5	1	20	1	100	1	0	G	A	G
BovineHD2700010738	rs110884860	chr27	37671191	intergenic_variant	.	.	4	1	25	1	100	1	0	C	T	C
BovineHD2700010742	rs110407137	chr27	37679208	intergenic_variant	.	.	24	4	16.6667	3	75	4	0	A	C	A
BovineHD2700013534	rs137329162	chr27	15731093	intron_variant	PDLIM3	ENSBTAG00000017183	18	5	27.7778	5	100	3	2	C	T	both
BovineHD2700013582	rs135828698	chr27	23916669	3_prime_UTR_variant	DLC1	ENSBTAG00000015541	7	2	28.5714	1	50	2	0	G	A	G
BovineHD2800001002	rs132711677	chr28	4149549	synonymous_variant	EGLN1	ENSBTAG00000053296	75	11	14.6667	5	45.4545	8	3	G	A	both
BovineHD2800002663	rs110515117	chr28	8688483	3_prime_UTR_variant	NID1	ENSBTAG00000007244	23	6	26.087	3	50	4	2	G	A	both
BovineHD2800002874	rs136223667	chr28	9404376	intergenic_variant	.	.	69	59	85.5072	23	38.9831	59	0	C	T	C
BovineHD2800003796	rs133437905	chr28	13210797	missense_variant	BMS1	ENSBTAG00000012878	1	1	100	1	100	1	0	C	T	C
BovineHD2800004421	rs110992839	chr28	15814707	5_prime_UTR_variant	ANK3	ENSBTAG00000019052	20	7	35	6	85.7143	7	0	G	A	G
BovineHD2800006424	rs42138836	chr28	24644174	synonymous_variant	MYPN	ENSBTAG00000017509	1	1	100	1	100	1	0	A	G	A
BovineHD2800006428	rs132806183	chr28	24667910	synonymous_variant	MYPN	ENSBTAG00000017509	5	4	80	1	25	0	4	T	C	C
BovineHD2800006429	rs134687072	chr28	24673494	synonymous_variant	MYPN	ENSBTAG00000017509	59	10	16.9492	7	70	8	2	A	G	both
BovineHD2800007542	rs109210683	chr28	28149131	synonymous_variant	SPOCK2	ENSBTAG00000008827	1	1	100	1	100	1	0	G	A	G
BovineHD2800007852	rs136618467	chr28	29384759	intergenic_variant	.	.	17	7	41.1765	5	71.4286	4	3	T	C	both
BovineHD2800007861	rs136885135	chr28	29415330	synonymous_variant	MSS51	ENSBTAG00000020219	29	16	55.1724	3	18.75	15	1	C	T	both
BovineHD2800007970	rs135375701	chr28	29799387	3_prime_UTR_variant	PLAU	ENSBTAG00000005947	1	1	100	1	100	1	0	C	A	C
BovineHD2800008202	rs110505739	chr28	30869446	missense_variant	DUSP13	ENSBTAG00000023039	17	5	29.4118	4	80	5	0	G	T	G
BovineHD2800011735	rs110859364	chr28	41346482	intron_variant	LDB3	ENSBTAG00000018707	9	4	44.4444	1	25	1	3	C	T	both
BovineHD2800011738	rs133047360	chr28	41356876	intron_variant	LDB3	ENSBTAG00000018707	15	5	33.3333	4	80	5	0	C	T	C
BovineHD2800011739	rs134336082	chr28	41359812	intron_variant	LDB3	ENSBTAG00000018707	6	5	83.3333	1	20	5	0	G	A	G
BovineHD2800011741	rs135349379	chr28	41373259	intron_variant	LDB3	ENSBTAG00000018707	13	4	30.7692	4	100	4	0	A	G	A
BovineHD2800011742	rs133213160	chr28	41380049	intron_variant	LDB3	ENSBTAG00000018707	8	1	12.5	1	100	0	1	A	G	G
BovineHD2800012790	rs42153925	chr28	44040023	missense_variant	NCOA4	ENSBTAG00000019565	41	11	26.8293	6	54.5455	7	4	G	A	both
BovineHD2800013551	rs110132506	chr28	28146548	3_prime_UTR_variant	SPOCK2	ENSBTAG00000008827	5	4	80	1	25	4	0	C	T	C
BovineHD2900002459	rs109109211	chr29	8622410	3_prime_UTR_variant	FZD4	ENSBTAG00000040128	3	2	66.6667	2	100	2	0	G	A	G
BovineHD2900003761	rs134833179	chr29	12493451	synonymous_variant	PCF11	ENSBTAG00000015277	6	1	16.6667	1	100	0	1	G	A	A
BovineHD2900007605	rs136531711	chr29	25756232	intron_variant	CSRP3	ENSBTAG00000011869	2	2	100	0	0	0	2	A	G	G
BovineHD2900008425	rs42178724	chr29	28233116	3_prime_UTR_variant	ESAM	ENSBTAG00000001004	11	2	18.1818	2	100	2	0	C	T	C
BovineHD2900009661	rs137770550	chr29	31813836	3_prime_UTR_variant	ETS1	ENSBTAG00000002341	4	3	75	2	66.6667	3	0	A	G	A
BovineHD2900011138	rs133273381	chr29	36263102	5_prime_UTR_variant	APLP2	ENSBTAG00000016168	2	2	100	2	100	2	0	G	A	G
BovineHD2900011179	rs109547235	chr29	36401987	intergenic_variant	.	.	5	1	20	1	100	1	0	G	A	G
BovineHD2900011437	rs109492731	chr29	37259912	3_prime_UTR_variant	TMEM109	ENSBTAG00000018362	27	15	55.5556	3	20	4	11	G	A	both
BovineHD2900012572	rs109126438	chr29	40886023	missense_variant	AHNAK	ENSBTAG00000013468	18	6	33.3333	2	33.3333	3	3	A	G	both
BovineHD2900012847	rs134111148	chr29	42003106	3_prime_UTR_variant	ATL3	ENSBTAG00000003330	2	1	50	0	0	1	0	T	C	T
BovineHD2900013700	rs42198363	chr29	45468859	synonymous_variant	NDUFV1	ENSBTAG00000021776	23	5	21.7391	4	80	3	2	A	G	both
BovineHD4100000006	rs41255288	chr1	2099121	synonymous_variant	IFNGR2	ENSBTAG00000012899	8	5	62.5	1	20	0	5	G	A	A
BovineHD4100001348	rs41257129	chr2	79517952	intergenic_variant	.	.	39	8	20.5128	8	100	7	1	A	G	both
BovineHD4100001918	rs110233071	chr3	21387515	3_prime_UTR_variant	TXNIP	ENSBTAG00000020060	94	85	90.4255	20	23.5294	48	37	A	G	both
BovineHD4100002386	rs108996712	chr3	99458891	intergenic_variant	.	.	1	1	100	1	100	1	0	C	T	C
BovineHD4100002438	rs41255164	chr3	106590277	intergenic_variant	.	.	8	5	62.5	2	40	5	0	T	C	T
BovineHD4100003570	rs41257292	chr5	32146735	synonymous_variant	PFKM	ENSBTAG00000000286	31	10	32.2581	7	70	10	0	G	A	G
BovineHD4100003702	rs110707337	chr5	56195535	intron_variant	STAC3	ENSBTAG00000018358	15	2	13.3333	1	50	1	1	A	G	both
BovineHD4100004321	rs17871444	chr6	24976959	synonymous_variant	C6H4orf54	ENSBTAG00000046333	53	12	22.6415	8	66.6667	10	2	A	G	both
BovineHD4100005538	rs41257337	chr6	102047785	intergenic_variant	.	.	2	1	50	1	100	1	0	T	C	T
BovineHD4100006357	rs109301309	chr7	96606759	missense_variant	RIOK2	ENSBTAG00000011763	2	1	50	1	100	1	0	A	G	A
BovineHD4100006891	rs41255326	chr8	70386865	3_prime_UTR_variant	CHMP7	ENSBTAG00000013528	16	8	50	6	75	7	1	C	T	both
BovineHD4100006961	rs41570320	chr8	81045843	synonymous_variant	FBP2	ENSBTAG00000019554	71	44	61.9718	15	34.0909	16	28	G	A	both
BovineHD4100007177	rs41255673	chr8	110720012	synonymous_variant	GSN	ENSBTAG00000019915	54	23	42.5926	14	60.8696	16	7	C	T	both
BovineHD4100007178	rs41257293	chr8	110727791	synonymous_variant	GSN	ENSBTAG00000019915	44	7	15.9091	5	71.4286	4	3	C	T	both
BovineHD4100007582	rs41569367	chr9	75082661	3_prime_UTR_variant	IFNGR1	ENSBTAG00000012544	8	3	37.5	1	33.3333	2	1	A	C	both
BovineHD4100007800	rs41257012	chr10	4680701	3_prime_UTR_variant	ATG12	ENSBTAG00000017525	24	9	37.5	6	66.6667	7	2	T	G	both
BovineHD4100008882	rs41256897	chr11	60465745	3_prime_UTR_variant	CCT4	ENSBTAG00000004531	21	6	28.5714	3	50	6	0	T	C	T
BovineHD4100009424	rs41255658	chr12	18062113	intergenic_variant	.	.	44	11	25	9	81.8182	9	2	A	G	both
BovineHD4100009829	rs41257166	chr12	86573141	intergenic_variant	.	.	13	11	84.6154	4	36.3636	0	11	C	T	T
BovineHD4100009934	rs41255581	chr13	12516812	intergenic_variant	.	.	4	2	50	1	50	1	1	G	A	both
BovineHD4100010399	rs41633100	chr13	72101071	intron_variant	SRSF6	ENSBTAG00000008527	32	4	12.5	3	75	4	0	T	G	T
BovineHD4100011845	rs41255458	chr15	22247493	synonymous_variant	HSPB2	ENSBTAG00000000440	40	6	15	6	100	6	0	A	G	A
BovineHD4100012148	rs41255167	chr15	65502239	3_prime_UTR_variant	PDHX	ENSBTAG00000018261	20	13	65	7	53.8462	2	11	A	G	both
BovineHD4100012563	rs41255320	chr16	50443128	3_prime_UTR_variant	RER1	ENSBTAG00000009307	11	5	45.4545	4	80	5	0	T	C	T
BovineHD4100013059	rs41255261	chr17	40294724	synonymous_variant	ETFDH	ENSBTAG00000016679	19	10	52.6316	4	40	4	6	G	A	both
BovineHD4100014041	rs41255155	chr19	22052905	3_prime_UTR_variant	NXN	ENSBTAG00000000855	62	15	24.1935	15	100	9	6	C	A	both
BovineHD4100014276	rs41257241	chr19	50815738	3_prime_UTR_variant	GPS1	ENSBTAG00000019317	1	1	100	0	0	0	1	C	T	T
BovineHD4100015228	rs41255389	chr21	44882796	3_prime_UTR_variant	SPTSSA	ENSBTAG00000013981	12	7	58.3333	5	71.4286	7	0	T	C	T
BovineHD4100015395	rs41255336	chr21	69575156	intron_variant; synonymous_variant	BRF1; BTBD6	ENSBTAG00000012753; ENSBTAG00000012751	12	1	8.33333	1	100	1	0	G	T	G
BovineHD4100016026	rs133941093	chr23	19925180	missense_variant	PLA2G7	ENSBTAG00000019315	1	1	100	1	100	1	0	G	A	G
BovineHD4100016088	rs41257361	chr23	27758120	intron_variant; synonymous_variant	MCCD1; DDX39B	ENSBTAG00000045577; ENSBTAG00000014490	13	2	15.3846	2	100	2	0	T	C	T
BovineHD4100016702	rs41585136	chr24	50460744	synonymous_variant	ME2	ENSBTAG00000016269	4	1	25	1	100	1	0	G	A	G
BovineHD4100018302	rs41257082	chr27	29248373	3_prime_UTR_variant	RNF122	ENSBTAG00000016411	19	9	47.3684	3	33.3333	0	9	G	T	T
BovineHD4100018612	rs29024899	chr28	27974893	synonymous_variant	PSAP	ENSBTAG00000021499	45	8	17.7778	4	50	6	2	G	A	both
BovineHD4100018842	rs41257152	chr29	9240715	5_prime_UTR_variant	HIKESHI	ENSBTAG00000019995	71	29	40.8451	14	48.2759	11	18	T	C	both
BTB-00081403	rs43296651	chr2	18298399	intergenic_variant	.	.	22	7	31.8182	5	71.4286	6	1	T	C	both
BTB-00783355	rs41949210	chr20	41070075	3_prime_UTR_variant	SUB1	ENSBTAG00000021965	33	5	15.1515	3	60	3	2	G	A	both
Hapmap22741-BTA-132359	rs110702497	chr18	44802972	intron_variant	GPI	ENSBTAG00000006396	14	2	14.2857	2	100	2	0	C	A	C
Hapmap23008-BTA-139065	rs109363209	chr26	44045638	3_prime_UTR_variant	OAT	ENSBTAG00000006928	13	6	46.1538	2	33.3333	6	0	A	C	A
Hapmap30496-BTA-123052	rs43709124	chr2	18323981	intergenic_variant	.	.	56	37	66.0714	14	37.8378	34	3	T	C	both
Hapmap32044-BTA-133329	rs109903733	chr19	55768695	missense_variant	WBP2	ENSBTAG00000008634	20	8	40	7	87.5	8	0	G	A	G
Hapmap34168-BES3_Contig310_1112	rs43296636	chr2	18272965	intergenic_variant	.	.	28	4	14.2857	3	75	4	0	C	T	C
Hapmap35699-UCP3_119F1-SNP1	rs109240388	chr15	53445953	intron_variant	UCP3	ENSBTAG00000005259	6	4	66.6667	2	50	3	1	C	T	both
Hapmap41952-BTA-73370	rs41656695	chr10	10721194	missense_variant	CMYA5	ENSBTAG00000006823	41	17	41.4634	8	47.0588	10	7	A	G	both
Hapmap50389-BTA-54820	rs41585947	chr22	51872693	missense_variant	MAP4	ENSBTAG00000015839	87	23	26.4368	9	39.1304	13	10	A	G	both
Hapmap52185-ss46527072	rs41255615	chr14	37233366	synonymous_variant	TMEM70	ENSBTAG00000012920	25	3	12	3	100	3	0	C	A	C
Hapmap52660-ss46526812	rs41257263	chr2	26545095	intron_variant	METTL5	ENSBTAG00000026008	19	6	31.5789	6	100	6	0	C	A	C
Hapmap52690-ss46526609	rs41257066	chr20	35956386	intergenic_variant	.	.	16	4	25	3	75	4	0	T	G	T
Hapmap53765-ss46526662	rs41257117	chr3	106507457	3_prime_UTR_variant	PABPC4	ENSBTAG00000017125	45	10	22.2222	9	90	5	5	G	A	both
Hapmap54283-ss46526290	rs41255429	chr10	13233953	3_prime_UTR_variant	DIS3L	ENSBTAG00000000371	20	10	50	2	20	3	7	T	C	both
Hapmap54286-ss46526589	rs41257047	chr17	53173609	3_prime_UTR_variant	DIABLO	ENSBTAG00000004199	3	3	100	1	33.3333	1	2	A	G	both
Hapmap54289-ss46526948	rs41257394	chr18	49491061	synonymous_variant	PSMC4	ENSBTAG00000009414	5	1	20	1	100	1	0	G	A	G
Hapmap54926-ss46526189	rs41255331	chr3	6906499	3_prime_UTR_variant	UAP1	ENSBTAG00000010206	20	5	25	4	80	4	1	T	C	both
Hapmap55415-ss46526681	rs41257135	chr2	44651810	intergenic_variant	.	.	104	95	91.3462	14	14.7368	31	64	G	A	both
Hapmap56325-rs29017678	rs29017678	chr6	25553410	intron_variant	METAP1	ENSBTAG00000016004	25	6	24	6	100	6	0	G	C	G
Hapmap58304-ss46526292	rs41255431	chr17	52089212	synonymous_variant	TMED2	ENSBTAG00000039630	27	9	33.3333	6	66.6667	6	3	A	G	both
Hapmap58311-ss46526412	rs41256876	chr24	8493896	intergenic_variant	.	.	11	3	27.2727	2	66.6667	2	1	C	T	both
Hapmap58315-ss46527116	rs41255659	chr3	110571030	intron_variant	SFPQ	ENSBTAG00000016328	14	4	28.5714	4	100	3	1	T	C	both
Hapmap59136-ss46526301	rs41255440	chr8	10929511	3_prime_UTR_variant	SCARA5	ENSBTAG00000019636	17	4	23.5294	2	50	1	3	G	A	both
Hapmap59143-ss46526687	rs41257141	chr3	21383804	5_prime_UTR_variant	TXNIP	ENSBTAG00000020060	84	68	80.9524	16	23.5294	46	22	C	T	both
Hapmap59410-ss46526044	rs41255191	chr21	30669348	3_prime_UTR_variant	DNAJA4	ENSBTAG00000015942	42	19	45.2381	7	36.8421	15	4	C	T	both
Hapmap60021-ss46526426	rs41256890	chr5	95028489	synonymous_variant	MGP	ENSBTAG00000012370	30	13	43.3333	6	46.1538	8	5	C	T	both
Hapmap60413-ss46526389	rs41255527	chr2	106284230	3_prime_UTR_variant	ARPC2	ENSBTAG00000010386	52	7	13.4615	5	71.4286	3	4	T	G	both
INRA-178	rs42719986	chr3	93275859	3_prime_UTR_variant	SCP2	ENSBTAG00000003746	88	34	38.6364	13	38.2353	28	6	T	C	both
INRA-201	rs110491344	chr3	51708637	3_prime_UTR_variant	TGFBR3	ENSBTAG00000024269	1	1	100	1	100	1	0	G	A	G
UA-IFASA-5838	rs41601307	chr24	40746951	synonymous_variant	PTPRM	ENSBTAG00000024015	37	17	45.9459	13	76.4706	13	4	T	C	both
UA-IFASA-7369	rs41644129	chr1	111751747	synonymous_variant	GMPS	ENSBTAG00000013013	4	1	25	0	0	1	0	T	G	T
UA-IFASA-7712	rs41587547	chr23	28504980	3_prime_UTR_variant	.	ENSBTAG00000038619	2	1	50	1	100	1	0	C	A	C

## Sheet: deSouza_TableS3
Allele-specific expression is widespread in Bos indicus muscle and affects meat quality candidate genes
Marcela Maria de Souza, Adhemar Zerlotini, Marina Ibelli Pereira Rocha, Jennifer Jessica Bruscadin, Wellison Jarles da Silva Diniz, Tainã Figueiredo Cardoso, Aline Silva Mello Cesar, Juliana Afonso, Bruno Gabriel Nascimento Andrade, Mauricio de Alvarenga Mudadu, Fabiana Barichello Mokry, Polyana Cristine Tizioto, Priscila Silva Neubern de Oliveira, Simone Cristina Méo Niciura, Luiz Lehmann Coutin…
Supplementary Table S3. Description of SNPs showing biallelic expression in all tested individuals. The list contains accompanying information including SNP ID from dbSNP, chromosome, SNP position, gene symbol, Ensembl gene ID and the total of individuals tested.
Illumina.BeadChip.SNPID	rs.ID	Chr	SNP.Position	Gene.Symbol	Ensembl.Gene.ID	total.tested
ARS-BFGL-NGS-101502	rs109528138	chr10	26085641	NDRG2	ENSBTAG00000000843	2
ARS-BFGL-NGS-117587	rs109150421	chr22	56349404	-	-	12
ARS-BFGL-NGS-25050	rs110853373	chr14	30501237	-	-	1
ARS-BFGL-NGS-30992	rs42337240	chr17	28946786	JADE1	ENSBTAG00000017493	6
BFGL-NGS-117587	rs109150421	chr22	56349404	-	-	1
BovineHD0100000424	rs110987591	chr1	2083045	TMEM50B	ENSBTAG00000001258	1
BovineHD0100016819	rs133270632	chr1	58961212	-	-	1
BovineHD0100018639	rs135146697	chr1	65467153	GTF2E1	ENSBTAG00000016848	4
BovineHD0100020507	rs109303194	chr1	70829462	PCYT1A	ENSBTAG00000016979	2
BovineHD0100022739	rs137727353	chr1	78437158	-	-	2
BovineHD0100023980	rs137336964	chr1	83146768	ABCC5	ENSBTAG00000017666	5
BovineHD0100025033	rs133279778	chr1	87431797	USP13	ENSBTAG00000005946	3
BovineHD0100027930	rs137274195	chr1	97036377	SKIL	ENSBTAG00000004154	1
BovineHD0100032082	rs134862737	chr1	112479789	MME	ENSBTAG00000002075	9
BovineHD0100032765	rs133938055	chr1	114905620	-	-	4
BovineHD0200005168	rs133595722	chr2	18090238	-	-	14
BovineHD0200005196	rs135071169	chr2	18149574	-	ENSBTAG00000052033	4
BovineHD0200014958	rs136890757	chr2	52295957	ZEB2	ENSBTAG00000012615	2
BovineHD0200028343	rs137527152	chr2	98109496	MYL1	ENSBTAG00000009707	4
BovineHD0200031033	rs133875590	chr2	107122969	CNPPD1	ENSBTAG00000012619	1
BovineHD0200034252	rs136717544	chr2	117842299	TRIP12	ENSBTAG00000021653	2
BovineHD0200038555	rs17872218	chr2	131982742	DDOST	ENSBTAG00000006085	1
BovineHD0200038556	rs136132096	chr2	131985166	DDOST	ENSBTAG00000006085	1
BovineHD0300002207	rs109399224	chr3	6975456	-	-	2
BovineHD0300002210	rs109041327	chr3	6980203	-	-	2
BovineHD0300002463	rs109477708	chr3	7579658	OLFML2B	ENSBTAG00000034147	3
BovineHD0300003115	rs110751079	chr3	9531595	ATP1A2	ENSBTAG00000010551	1
BovineHD0300004780	rs133781067	chr3	14728590	UBQLN4	ENSBTAG00000001548	3
BovineHD0300004955	rs109990579	chr3	15153989	ASH1L	ENSBTAG00000003954	1
BovineHD0300005004	rs109343216	chr3	15296335	ASH1L	ENSBTAG00000003954	1
BovineHD0300005006	rs109756139	chr3	15300945	-	-	4
BovineHD0300005043	rs109765561	chr3	15376214	CLK2	ENSBTAG00000014393	2
BovineHD0300006761	rs137620515	chr3	21450058	-	ENSBTAG00000008370	1
BovineHD0300010346	rs135431887	chr3	33093298	RBM15	ENSBTAG00000012555	1
BovineHD0300010733	rs109524448	chr3	34393126	WDR47	ENSBTAG00000020384	1
BovineHD0300013183	rs110696961	chr3	43183347	MFSD14A	ENSBTAG00000015776	5
BovineHD0300017310	rs132954251	chr3	57265197	-	-	4
BovineHD0300017311	rs137196421	chr3	57266544	-	-	6
BovineHD0300017312	rs108988030	chr3	57268410	-	-	3
BovineHD0300018015	rs109574515	chr3	59883870	-	-	2
BovineHD0300022683	rs133960682	chr3	78337374	-	-	1
BovineHD0300026562	rs132755727	chr3	91685166	-	ENSBTAG00000019801	1
BovineHD0300027655	rs134728755	chr3	95848880	FAF1	ENSBTAG00000014482	2
BovineHD0300030387	rs109713666	chr3	105393385	KCNQ4	ENSBTAG00000002644	1
BovineHD0300032687	rs136168748	chr3	112583034	GIGYF2	ENSBTAG00000014079	1
BovineHD0300034373	rs132843210	chr3	117221201	LRRFIP1	ENSBTAG00000005354	1
BovineHD0300034531	rs109435760	chr3	117738166	-	-	2
BovineHD0300036194	rs29002506	chr3	66736753	FUBP1	ENSBTAG00000008926	3
BovineHD0400026211	rs134902774	chr4	92988045	-	-	1
BovineHD0400026450	rs42802717	chr4	93925173	-	-	1
BovineHD0400028794	rs137068450	chr4	101599727	-	-	1
BovineHD0400028997	rs109199928	chr4	102275103	TRIM24	ENSBTAG00000002431	2
BovineHD0400029405	rs137709366	chr4	103529518	-	-	1
BovineHD0500000304	rs133039135	chr5	1307233	THAP2	ENSBTAG00000052417	1
BovineHD0500002935	rs43434533	chr5	10189019	PTPRQ	ENSBTAG00000026977	1
BovineHD0500007799	rs133766711	chr5	26608542	SP1	ENSBTAG00000003021	6
BovineHD0500008598	rs109411261	chr5	29107705	ATF1	ENSBTAG00000018131	2
BovineHD0500009380	rs109816338	chr5	32145162	-	-	6
BovineHD0500013315	rs110166655	chr5	46118212	-	-	1
BovineHD0500014799	rs133371062	chr5	51169783	USP15	ENSBTAG00000010428	1
BovineHD0500016251	rs137186444	chr5	57180843	ESYT1	ENSBTAG00000009543	1
BovineHD0500018426	rs134712608	chr5	65424776	MYBPC1	ENSBTAG00000011392	1
BovineHD0500023296	rs136590970	chr5	82081510	-	-	1
BovineHD0500023857	rs136159245	chr5	83868402	-	-	1
BovineHD0500029053	rs108961818	chr5	100996172	M6PR	ENSBTAG00000018207	8
BovineHD0500029805	rs110788353	chr5	103822741	CHD4	ENSBTAG00000014734	2
BovineHD0500029833	rs109410201	chr5	103905341	MRPL51	ENSBTAG00000014729	2
BovineHD0500034064	rs137599827	chr5	116511553	-	-	1
BovineHD0500035460	rs134367802	chr5	65428989	MYBPC1	ENSBTAG00000011392	1
BovineHD0500036083	rs135817359	chr5	75448318	MPST	ENSBTAG00000030648	1
BovineHD0600001553	rs134579880	chr6	6014390	-	-	1
BovineHD0600001554	rs43448882	chr6	6015021	USP53	ENSBTAG00000010350	3
BovineHD0600004588	rs135096437	chr6	15687104	PLA2G12A	ENSBTAG00000015230	8
BovineHD0600012766	rs109983825	chr6	45245742	SEL1L3	ENSBTAG00000002299	3
BovineHD0600019095	rs109505681	chr6	67513324	OCIAD1	ENSBTAG00000010611	2
BovineHD0600019881	rs134918910	chr6	69769614	PDGFRA	ENSBTAG00000007173	6
BovineHD0600020061	rs109837053	chr6	70568673	KDR	ENSBTAG00000000782	1
BovineHD0600028942	rs110478177	chr6	102048984	-	-	3
BovineHD0700000196	rs136657102	chr7	987025	-	-	2
BovineHD0700000586	rs136069940	chr7	2259778	ADAMTS2	ENSBTAG00000014665	6
BovineHD0700004472	rs135295446	chr7	14926669	-	-	4
BovineHD0700004630	rs109884293	chr7	15369886	TIMM29	ENSBTAG00000045893	1
BovineHD0700004697	rs110964659	chr7	15601726	KANK2	ENSBTAG00000009568	1
BovineHD0700005358	rs132731960	chr7	18024150	SLC25A23	ENSBTAG00000003491	1
BovineHD0700012192	rs43515844	chr7	40459679	IFI47	ENSBTAG00000015727	1
BovineHD0700012991	rs43499429	chr7	43512058	WDR18	ENSBTAG00000002434	1
BovineHD0700014839	rs136972045	chr7	49354941	MYOT	ENSBTAG00000007782	7
BovineHD0700015392	rs110118099	chr7	51829654	ZMAT2	ENSBTAG00000005441	10
BovineHD0700015696	rs137379485	chr7	52607043	-	ENSBTAG00000030499	1
BovineHD0700015939	rs134793669	chr7	53337392	-	-	1
BovineHD0700018518	rs137156307	chr7	62041240	MYOZ3	ENSBTAG00000025136	1
BovineHD0700018519	rs43522646	chr7	62041924	MYOZ3	ENSBTAG00000025136	2
BovineHD0700021297	rs136403823	chr7	70285586	-	-	1
BovineHD0800000040	rs135643632	chr8	374409	MFSD14B	ENSBTAG00000003124	1
BovineHD0800011850	rs137266809	chr8	39821702	-	-	3
BovineHD0800014474	rs135703824	chr8	47979141	CEMIP2	ENSBTAG00000005090	4
BovineHD0800020354	rs43562808	chr8	67328662	ATP6V1B2	ENSBTAG00000018646	1
BovineHD0800023086	rs137108397	chr8	75744087	MYORG	ENSBTAG00000008376	1
BovineHD0800023181	rs134745965	chr8	76027025	IL11RA	ENSBTAG00000014907	1
BovineHD0800024725	rs133499218	chr8	81618036	AOPEP	ENSBTAG00000000699	3
BovineHD0900007680	rs134312704	chr9	27981964	-	-	1
BovineHD0900009555	rs137315668	chr9	34431951	TSPYL1	ENSBTAG00000010885	6
BovineHD0900012625	rs136643850	chr9	44928752	BVES	ENSBTAG00000018790	7
BovineHD0900019776	rs110049696	chr9	70393602	STX7	ENSBTAG00000017139	1
BovineHD0900022569	rs135132549	chr9	80195364	-	-	1
BovineHD0900022579	rs136692908	chr9	80223929	HIVEP2	ENSBTAG00000001146	5
BovineHD0900030104	rs135335455	chr9	101395273	-	-	2
BovineHD1000000322	rs134661567	chr10	1172302	APC	ENSBTAG00000018852	1
BovineHD1000011665	rs134978902	chr10	37550496	VPS39	ENSBTAG00000032055	1
BovineHD1000013019	rs109097540	chr10	43167449	L2HGDH	ENSBTAG00000015200	1
BovineHD1000013848	rs134077371	chr10	46074816	DAPK2	ENSBTAG00000011820	1
BovineHD1000014990	rs110116736	chr10	49694936	RORA	ENSBTAG00000015904	3
BovineHD1000017449	rs43335202	chr10	59391888	-	-	1
BovineHD1000025540	rs110104265	chr10	88685312	-	-	1
BovineHD1000031446	rs110916764	chr10	58460092	TMOD3	ENSBTAG00000048622	4
BovineHD1100004404	rs137129171	chr11	13436299	TEX261; ANKRD53	ENSBTAG00000002105; ENSBTAG00000010623	3
BovineHD1100011022	rs110606098	chr11	37381084	SPTBN1	ENSBTAG00000006995	2
BovineHD1100012947	rs133859637	chr11	44714044	-	-	1
BovineHD1100020703	rs133159652	chr11	72553978	EMILIN1	ENSBTAG00000011324	1
BovineHD1100025532	rs134376598	chr11	88579597	KIDINS220	ENSBTAG00000007963	3
BovineHD1100030130	rs135493412	chr11	103471716	UBAC1	ENSBTAG00000039851	1
BovineHD1100031305	rs132649181	chr11	73236228	HADHB	ENSBTAG00000010083	5
BovineHD1200003328	rs110596059	chr12	11599389	RGCC	ENSBTAG00000034885	2
BovineHD1200003329	rs110471853	chr12	11604088	RGCC	ENSBTAG00000034885	1
BovineHD1200005547	rs137099442	chr12	18261796	RCBTB2	ENSBTAG00000006647	1
BovineHD1200023622	rs135561197	chr12	78126280	ITGBL1	ENSBTAG00000044027	1
BovineHD1200023896	rs109826846	chr12	78898059	TPP2	ENSBTAG00000020389	2
BovineHD1200026579	rs135377939	chr12	86672403	DCUN1D2	ENSBTAG00000018671	1
BovineHD1200026692	rs136844310	chr12	87095585	CHAMP1	ENSBTAG00000020861	1
BovineHD1300003498	rs108998437	chr13	12309444	UPF2	ENSBTAG00000000288	2
BovineHD1300004970	rs109962080	chr13	17310595	PFKFB3	ENSBTAG00000008401	1
BovineHD1300010107	rs135432953	chr13	34593967	SVIL	ENSBTAG00000027444	1
BovineHD1300013721	rs41585359	chr13	46480257	-	-	4
BovineHD1300014884	rs109418840	chr13	52037182	LZTS3	ENSBTAG00000020454	2
BovineHD1300015425	rs133107278	chr13	53891548	UCKL1	ENSBTAG00000015798	1
BovineHD1300016685	rs134646409	chr13	57695305	-	-	2
BovineHD1300018464	rs134693692	chr13	64286842	MYH7B	ENSBTAG00000003512	2
BovineHD1300018466	rs137805915	chr13	64302319	MYH7B	ENSBTAG00000003512	1
BovineHD1300019200	rs109678819	chr13	67002829	TGM2	ENSBTAG00000016208	2
BovineHD1300020949	rs110717285	chr13	72101965	SRSF6	ENSBTAG00000008527	1
BovineHD1300021142	rs41709073	chr13	72748081	FITM2	ENSBTAG00000020030	1
BovineHD1300022790	rs133416516	chr13	78016484	RNF114	ENSBTAG00000027317	1
BovineHD1400000167	rs110911869	chr14	309280	-	-	1
BovineHD1400000332	rs109916872	chr14	1109477	-	-	3
BovineHD1400002553	rs135489253	chr14	8129311	NDRG1	ENSBTAG00000000711	2
BovineHD1400009277	rs42682459	chr14	30469316	TRIM55	ENSBTAG00000021009	3
BovineHD1400011165	rs134428772	chr14	36896200	STAU2	ENSBTAG00000002076	1
BovineHD1400016637	rs132662419	chr14	57886826	OXR1	ENSBTAG00000008285	1
BovineHD1400022036	rs135688303	chr14	76214701	-	-	1
BovineHD1500005732	rs133134280	chr15	22245011	CRYAB	ENSBTAG00000000434	1
BovineHD1500005778	rs41751857	chr15	22336338	-	-	1
BovineHD1500006287	rs133675777	chr15	23818417	NCAM1	ENSBTAG00000005710	1
BovineHD1500006289	rs110215288	chr15	23819594	NCAM1	ENSBTAG00000005710	1
BovineHD1500009270	rs132976221	chr15	33681851	HSPA8	ENSBTAG00000013162	1
BovineHD1500012843	rs42443129	chr15	45060182	-	-	1
BovineHD1500022678	rs41782947	chr15	76787920	-	-	1
BovineHD1500022806	rs136548873	chr15	77247959	SLC39A13	ENSBTAG00000019436	1
BovineHD1500022813	rs133361833	chr15	77292093	CELF1	ENSBTAG00000002520	1
BovineHD1600000942	rs109656321	chr16	3465967	-	-	3
BovineHD1600003538	rs136098964	chr16	12701362	RGS1	ENSBTAG00000021672	1
BovineHD1600007869	rs135704742	chr16	27554507	-	-	1
BovineHD1600012257	rs41805918	chr16	43193598	-	-	1
BovineHD1600014485	rs134809168	chr16	50932483	GNB1	ENSBTAG00000000215	1
BovineHD1600014583	rs41816875	chr16	51464253	ISG15	ENSBTAG00000014707	1
BovineHD1600018331	rs42572233	chr16	63471795	GLUL	ENSBTAG00000013631	2
BovineHD1600018703	rs41817937	chr16	64602817	SMG7	ENSBTAG00000008003	1
BovineHD1600019191	rs42466539	chr16	66288211	IVNS1ABP	ENSBTAG00000014249	1
BovineHD1600019517	rs135962913	chr16	67414506	-	-	2
BovineHD1600020688	rs132903132	chr16	70935034	ATF3	ENSBTAG00000008545	1
BovineHD1700018164	rs136764279	chr17	61041827	PLBD2	ENSBTAG00000019040	1
BovineHD1700019009	rs137641241	chr17	63650493	UBE3B	ENSBTAG00000002698	1
BovineHD1700019084	rs136429416	chr17	63846306	ACACB	ENSBTAG00000022058	1
BovineHD1700019276	rs134181173	chr17	64404973	SART3	ENSBTAG00000031846	1
BovineHD1700020259	rs42853820	chr17	67175430	MN1	ENSBTAG00000010464	1
BovineHD1700021744	rs133200841	chr17	72380377	-	-	1
BovineHD1800007904	rs109937018	chr18	25641255	ADGRG1	ENSBTAG00000038141	1
BovineHD1800010728	rs136876348	chr18	35412855	PSKH1	ENSBTAG00000018037	1
BovineHD1800013263	rs41880570	chr18	44723799	KIAA0355	ENSBTAG00000013175	1
BovineHD1800013290	rs109938038	chr18	44803580	GPI	ENSBTAG00000006396	4
BovineHD1800013733	rs41887152	chr18	46462113	LIN37	ENSBTAG00000018594	3
BovineHD1800015564	rs110861689	chr18	52437864	PVR	ENSBTAG00000051298	1
BovineHD1800019677	rs133405722	chr18	40233624	POP4	ENSBTAG00000002223	1
BovineHD1900003481	rs136499901	chr19	12927745	GGNBP2	ENSBTAG00000010290	1
BovineHD1900005180	rs132763193	chr19	17779377	-	-	1
BovineHD1900005567	rs109440222	chr19	19248543	-	-	1
BovineHD1900006327	rs135795159	chr19	21604058	TRARG1	ENSBTAG00000019379	5
BovineHD1900006640	rs41913492	chr19	22517377	YWHAE	ENSBTAG00000005664	1
BovineHD1900006678	rs111025315	chr19	22702191	SLC43A2	ENSBTAG00000011482	1
BovineHD1900007293	rs135371297	chr19	24375297	P2RX5	ENSBTAG00000015258	1
BovineHD1900008862	rs109303359	chr19	29503956	MYH1	ENSBTAG00000018204	1
BovineHD1900012308	rs133139581	chr19	42755247	EZH1	ENSBTAG00000021918	1
BovineHD1900012472	rs136009389	chr19	43659021	DUSP3	ENSBTAG00000003966	1
BovineHD1900016083	rs137820713	chr19	56239014	GGA3	ENSBTAG00000016128	1
BovineHD1900018014	rs42429770	chr19	61877067	SLC16A6; ARSG	ENSBTAG00000003074; ENSBTAG00000010637	3
BovineHD1900018681	rs133057951	chr19	27934379	ARHGEF15	ENSBTAG00000020688	1
BovineHD1900018889	rs133512465	chr19	33399721	NCOR1	ENSBTAG00000013271	2
BovineHD2000004299	rs136303381	chr20	13441052	SREK1	ENSBTAG00000007321	6
BovineHD2000021023	rs135498058	chr20	71841636	LRRC14B; CCDC127	ENSBTAG00000045954; ENSBTAG00000047780	7
BovineHD2100006910	rs134219432	chr21	23073341	FSD2	ENSBTAG00000015018	1
BovineHD2100008541	rs43019784	chr21	29143169	PCSK6	ENSBTAG00000006675	1
BovineHD2100009394	rs134989716	chr21	32239742	-	-	1
BovineHD2100009633	rs135690365	chr21	33291461	SNUPN	ENSBTAG00000021293	4
BovineHD2100014269	rs137457365	chr21	49145189	TRAPPC6B	ENSBTAG00000015023	1
BovineHD2100017058	rs109454442	chr21	58531121	ASB2	ENSBTAG00000007109	1
BovineHD2100020833	rs137535492	chr21	69684564	PACS2	ENSBTAG00000046346	5
BovineHD2200000082	rs110078337	chr22	388657	DBNL	ENSBTAG00000017547	6
BovineHD2200004917	rs41998946	chr22	16933479	TADA3	ENSBTAG00000007961	5
BovineHD2200004961	rs41997295	chr22	17131915	SETD5	ENSBTAG00000019193	1
BovineHD2200014432	rs134517304	chr22	49993278	NPRL2	ENSBTAG00000019161	5
BovineHD2200016410	rs111032586	chr22	56368896	CAND2	ENSBTAG00000015273	7
BovineHD2200016619	rs42014327	chr22	56954030	-	-	8
BovineHD2200018119	rs42944911	chr22	56081612	TMCC1	ENSBTAG00000006614	1
BovineHD2300000774	rs109669071	chr23	3659283	-	ENSBTAG00000021237	1
BovineHD2300001474	rs135759543	chr23	6231889	MLIP	ENSBTAG00000014581	4
BovineHD2300001858	rs135870043	chr23	7453159	B3GALT4	ENSBTAG00000025669	1
BovineHD2300001912	rs137337749	chr23	7591691	PHF1; CUTA	ENSBTAG00000001634; ENSBTAG00000001635	3
BovineHD2300002536	rs135164605	chr23	10417465	STK38	ENSBTAG00000011126	3
BovineHD2300006980	rs134554592	chr23	25401682	ELOVL5	ENSBTAG00000003359	1
BovineHD2300007398	rs136740060	chr23	27264560	ATF6B	ENSBTAG00000008794	3
BovineHD2300007555	rs110333219	chr23	27617747	ABHD16A	ENSBTAG00000000578	1
BovineHD2300011503	rs137838797	chr23	40059455	RBM24	ENSBTAG00000015396	1
BovineHD2300011701	rs137803927	chr23	40839550	GMPR	ENSBTAG00000015743	1
BovineHD2400006000	rs134761936	chr24	21879438	MAPRE2	ENSBTAG00000007520	1
BovineHD2400010318	rs109277485	chr24	37264761	MYOM1	ENSBTAG00000019585	1
BovineHD2400011723	rs110824223	chr24	41866884	RAB31	ENSBTAG00000046533	6
BovineHD2400014310	rs109780703	chr24	50579344	-	-	1
BovineHD2400016719	rs109099566	chr24	57650648	ALPK2	ENSBTAG00000014284	2
BovineHD2500000643	rs134784528	chr25	2887345	NAA60	ENSBTAG00000004875	1
BovineHD2500002048	rs137078861	chr25	7896632	C25H16orf72	ENSBTAG00000013858	1
BovineHD2500007484	rs134634251	chr25	26292282	TMEM219	ENSBTAG00000021785	1
BovineHD2600001566	rs133549246	chr26	6895716	-	-	3
BovineHD2600002731	rs136542017	chr26	10636101	ACTA2	ENSBTAG00000014614	2
BovineHD2600004744	rs134247568	chr26	18603953	RRP12	ENSBTAG00000002191	5
BovineHD2600005808	rs135705909	chr26	22827630	NOLC1	ENSBTAG00000007435	2
BovineHD2600006280	rs42091539	chr26	24162535	-	-	1
BovineHD2600006281	rs110227879	chr26	24166272	-	-	2
BovineHD2600006408	rs134443597	chr26	24565273	SLK	ENSBTAG00000001017	1
BovineHD2600009329	rs42097335	chr26	34103925	NRAP	ENSBTAG00000019327	1
BovineHD2600011100	rs110131838	chr26	40039758	SEC23IP	ENSBTAG00000007441	2
BovineHD2700000137	rs109378008	chr27	1511179	MYOM2	ENSBTAG00000009387	1
BovineHD2700000138	rs110575433	chr27	1514135	MYOM2	ENSBTAG00000009387	1
BovineHD2700002112	rs109459901	chr27	7725876	ASB5	ENSBTAG00000014143	1
BovineHD2700009544	rs132742678	chr27	34146401	TM2D2	ENSBTAG00000003516	4
BovineHD2700010740	rs110685557	chr27	37673599	-	-	1
BovineHD2700010741	rs133879744	chr27	37674917	-	-	1
BovineHD2700012893	rs132656390	chr27	44434542	ZNF385D	ENSBTAG00000050535	1
BovineHD2800008222	rs133051411	chr28	30936142	SAMD8	ENSBTAG00000008619	1
BovineHD2800013151	rs110226028	chr28	45036216	CXCL12	ENSBTAG00000005077	4
BovineHD2900001433	rs137397982	chr29	5074548	-	-	1
BovineHD2900015097	rs137548040	chr29	49979791	DUSP8	ENSBTAG00000051211	1
BovineHD4100000673	rs41257078	chr1	117561022	EIF2A	ENSBTAG00000009106	4
BovineHD4100003537	rs135017829	chr5	27815175	-	-	1
BovineHD4100004571	rs41255598	chr6	37146656	LAP3	ENSBTAG00000005989	2
BovineHD4100007997	rs41255406	chr10	28727594	-	-	3
BovineHD4100011133	rs41257158	chr14	10778896	FAM49B	ENSBTAG00000020801	2
BovineHD4100012635	rs17870314	chr16	60240797	ANGPTL1; RALGPS2	ENSBTAG00000010719; ENSBTAG00000010718	6
BovineHD4100012769	rs41256633	chr16	76479480	-	-	1
BovineHD4100013316	rs41255651	chr17	71326279	GSTT1	ENSBTAG00000040298	1
BovineHD4100013491	rs41257267	chr18	16963972	-	-	4
Hapmap24899-BTA-38827	rs41608541	chr16	39039764	PRRC2C	ENSBTAG00000001821	2
Hapmap53770-ss46526325	rs41255464	chr23	47501209	TXNDC5	ENSBTAG00000019237	1
Hapmap54526-ss46526755	rs41257207	chr19	42018405	NT5C3B	ENSBTAG00000011456	3
Hapmap57082-ss46526507	rs41256968	chr15	65736591	CD44	ENSBTAG00000011578	1
Hapmap57291-ss46526771	rs41257222	chr4	112231032	ZNF786	ENSBTAG00000014768	4
Hapmap59144-ss46526752	rs41257204	chr7	52398396	-	ENSBTAG00000049493	3

## Sheet: deSouza_TableS4
Allele-specific expression is widespread in Bos indicus muscle and affects meat quality candidate genes
Marcela Maria de Souza, Adhemar Zerlotini, Marina Ibelli Pereira Rocha, Jennifer Jessica Bruscadin, Wellison Jarles da Silva Diniz, Tainã Figueiredo Cardoso, Aline Silva Mello Cesar, Juliana Afonso, Bruno Gabriel Nascimento Andrade, Mauricio de Alvarenga Mudadu, Fabiana Barichello Mokry, Polyana Cristine Tizioto, Priscila Silva Neubern de Oliveira, Simone Cristina Méo Niciura, Luiz Lehmann Coutin…
Supplementary Table S4. Cluster of GO terms enriched using DAVID software.
Annotation Cluster 1	Enrichment Score: 2.6614245688911313
Category	Term	Count	%	PValue	Genes	List Total	Pop Hits	Pop Total	Fold Enrichment	Bonferroni	Benjamini	FDR
GOTERM_BP_FAT	GO:0061061~muscle structure development	19	7.45098	0.000147558	ENSBTAG00000017743, ENSBTAG00000000440, ENSBTAG00000011224, ENSBTAG00000017509, ENSBTAG00000011500, ENSBTAG00000021508, ENSBTAG00000018707, ENSBTAG00000010402, ENSBTAG00000014930, ENSBTAG00000046282, ENSBTAG00000020223, ENSBTAG00000008842, ENSBTAG00000008921, ENSBTAG00000021992, ENSBTAG00000001398, ENSBTAG00000006999, ENSBTAG00000011593, ENSBTAG00000018267, ENSBTAG00000021191	217	422	13541	2.80952	0.366739	0.204223	0.2663
GOTERM_BP_FAT	GO:0055001~muscle cell development	9	3.52941	0.00031018	ENSBTAG00000021508, ENSBTAG00000018707, ENSBTAG00000020223, ENSBTAG00000017509, ENSBTAG00000008921, ENSBTAG00000001398, ENSBTAG00000006999, ENSBTAG00000018267, ENSBTAG00000011500	217	107	13541	5.24868	0.617286	0.213464	0.559011
GOTERM_BP_FAT	GO:0031032~actomyosin structure organization	8	3.13725	0.00295594	ENSBTAG00000014401, ENSBTAG00000021508, ENSBTAG00000018707, ENSBTAG00000010402, ENSBTAG00000020223, ENSBTAG00000017509, ENSBTAG00000011500, ENSBTAG00000034885	217	119	13541	4.19502	0.999895	0.534089	5.2087
GOTERM_BP_FAT	GO:0042692~muscle cell differentiation	12	4.70588	0.00375665	ENSBTAG00000021508, ENSBTAG00000018707, ENSBTAG00000010402, ENSBTAG00000020223, ENSBTAG00000017509, ENSBTAG00000008921, ENSBTAG00000001398, ENSBTAG00000006999, ENSBTAG00000011593, ENSBTAG00000018267, ENSBTAG00000021191, ENSBTAG00000011500	217	267	13541	2.80454	0.999991	0.564962	6.5749
GOTERM_BP_FAT	GO:0055002~striated muscle cell development	7	2.7451	0.00411138	ENSBTAG00000021508, ENSBTAG00000018707, ENSBTAG00000020223, ENSBTAG00000017509, ENSBTAG00000008921, ENSBTAG00000006999, ENSBTAG00000011500	217	95	13541	4.59796	0.999997	0.57273	7.17418
GOTERM_BP_FAT	GO:0030239~myofibril assembly	5	1.96078	0.00438569	ENSBTAG00000021508, ENSBTAG00000018707, ENSBTAG00000020223, ENSBTAG00000017509, ENSBTAG00000011500	217	42	13541	7.42868	0.999999	0.572798	7.63512
GOTERM_BP_FAT	GO:0045214~sarcomere organization	4	1.56863	0.00632732	ENSBTAG00000018707, ENSBTAG00000020223, ENSBTAG00000017509, ENSBTAG00000011500	217	24	13541	10.4002	1	0.664374	10.8364
GOTERM_BP_FAT	GO:0051146~striated muscle cell differentiation	9	3.52941	0.00881626	ENSBTAG00000021508, ENSBTAG00000018707, ENSBTAG00000010402, ENSBTAG00000020223, ENSBTAG00000017509, ENSBTAG00000008921, ENSBTAG00000006999, ENSBTAG00000021191, ENSBTAG00000011500	217	182	13541	3.08576	1	0.680929	14.7869
Annotation Cluster 2	Enrichment Score: 2.5789930176892795
Category	Term	Count	%	PValue	Genes	List Total	Pop Hits	Pop Total	Fold Enrichment	Bonferroni	Benjamini	FDR
GOTERM_BP_FAT	GO:0030029~actin filament-based process	21	8.23529	0.000127327	ENSBTAG00000046512, ENSBTAG00000010386, ENSBTAG00000006434, ENSBTAG00000039340, ENSBTAG00000003362, ENSBTAG00000014401, ENSBTAG00000017743, ENSBTAG00000017509, ENSBTAG00000013025, ENSBTAG00000034885, ENSBTAG00000011500, ENSBTAG00000019915, ENSBTAG00000017183, ENSBTAG00000021508, ENSBTAG00000018707, ENSBTAG00000010402, ENSBTAG00000021978, ENSBTAG00000014930, ENSBTAG00000020223, ENSBTAG00000007300,…	217	494	13541	2.65267	0.3258	0.3258	0.229828
GOTERM_BP_FAT	GO:0030036~actin cytoskeleton organization	19	7.45098	0.000201912	ENSBTAG00000046512, ENSBTAG00000010386, ENSBTAG00000006434, ENSBTAG00000003362, ENSBTAG00000017743, ENSBTAG00000014401, ENSBTAG00000017509, ENSBTAG00000013025, ENSBTAG00000034885, ENSBTAG00000011500, ENSBTAG00000019915, ENSBTAG00000017183, ENSBTAG00000021508, ENSBTAG00000018707, ENSBTAG00000010402, ENSBTAG00000021978, ENSBTAG00000020223, ENSBTAG00000007300, ENSBTAG00000021191	217	433	13541	2.73815	0.464837	0.188113	0.364225
GOTERM_BP_FAT	GO:0007010~cytoskeleton organization	25	9.80392	0.00734232	ENSBTAG00000010386, ENSBTAG00000003362, ENSBTAG00000001083, ENSBTAG00000034885, ENSBTAG00000011500, ENSBTAG00000021508, ENSBTAG00000021978, ENSBTAG00000010786, ENSBTAG00000018267, ENSBTAG00000021191, ENSBTAG00000007300, ENSBTAG00000018463, ENSBTAG00000046512, ENSBTAG00000006434, ENSBTAG00000017743, ENSBTAG00000014401, ENSBTAG00000017509, ENSBTAG00000013025, ENSBTAG00000019915, ENSBTAG00000017183,…	217	883	13541	1.76673	1	0.680432	12.4679
GOTERM_BP_FAT	GO:1902589~single-organism organelle organization	33	12.9412	0.0153828	ENSBTAG00000010386, ENSBTAG00000005314, ENSBTAG00000003362, ENSBTAG00000019585, ENSBTAG00000013528, ENSBTAG00000016444, ENSBTAG00000034885, ENSBTAG00000011500, ENSBTAG00000006084, ENSBTAG00000021508, ENSBTAG00000021978, ENSBTAG00000010786, ENSBTAG00000018267, ENSBTAG00000007300, ENSBTAG00000021191, ENSBTAG00000018463, ENSBTAG00000046512, ENSBTAG00000006434, ENSBTAG00000017743, ENSBTAG00000014401,…	217	1355	13541	1.51973	1	0.798072	24.4312
GOTERM_BP_FAT	GO:0032970~regulation of actin filament-based process	9	3.52941	0.0438615	ENSBTAG00000019915, ENSBTAG00000010386, ENSBTAG00000006434, ENSBTAG00000014401, ENSBTAG00000021508, ENSBTAG00000010402, ENSBTAG00000014930, ENSBTAG00000013025, ENSBTAG00000034885	217	246	13541	2.28296	1	0.923583	55.5355
Annotation Cluster 3	Enrichment Score: 2.5709170339064022
Category	Term	Count	%	PValue	Genes	List Total	Pop Hits	Pop Total	Fold Enrichment	Bonferroni	Benjamini	FDR
GOTERM_BP_FAT	GO:0072359~circulatory system development	25	9.80392	0.000431525	ENSBTAG00000011224, ENSBTAG00000024015, ENSBTAG00000010793, ENSBTAG00000034885, ENSBTAG00000006396, ENSBTAG00000012866, ENSBTAG00000009844, ENSBTAG00000007421, ENSBTAG00000009417, ENSBTAG00000008300, ENSBTAG00000006999, ENSBTAG00000011593, ENSBTAG00000019866, ENSBTAG00000046512, ENSBTAG00000004679, ENSBTAG00000017743, ENSBTAG00000012066, ENSBTAG00000019267, ENSBTAG00000000855, ENSBTAG00000017183,…	217	712	13541	2.19104	0.737181	0.234524	0.776896
GOTERM_BP_FAT	GO:0072358~cardiovascular system development	25	9.80392	0.000431525	ENSBTAG00000011224, ENSBTAG00000024015, ENSBTAG00000010793, ENSBTAG00000034885, ENSBTAG00000006396, ENSBTAG00000012866, ENSBTAG00000009844, ENSBTAG00000007421, ENSBTAG00000009417, ENSBTAG00000008300, ENSBTAG00000006999, ENSBTAG00000011593, ENSBTAG00000019866, ENSBTAG00000046512, ENSBTAG00000004679, ENSBTAG00000017743, ENSBTAG00000012066, ENSBTAG00000019267, ENSBTAG00000000855, ENSBTAG00000017183,…	217	712	13541	2.19104	0.737181	0.234524	0.776896
GOTERM_BP_FAT	GO:0001944~vasculature development	18	7.05882	0.0015045	ENSBTAG00000019866, ENSBTAG00000004679, ENSBTAG00000011224, ENSBTAG00000012066, ENSBTAG00000024015, ENSBTAG00000010793, ENSBTAG00000019267, ENSBTAG00000034885, ENSBTAG00000006396, ENSBTAG00000012866, ENSBTAG00000009844, ENSBTAG00000007421, ENSBTAG00000010402, ENSBTAG00000014835, ENSBTAG00000009417, ENSBTAG00000008300, ENSBTAG00000011593, ENSBTAG00000012849	217	472	13541	2.3797	0.990547	0.404253	2.68399
GOTERM_BP_FAT	GO:0048514~blood vessel morphogenesis	15	5.88235	0.00260211	ENSBTAG00000019866, ENSBTAG00000011224, ENSBTAG00000012066, ENSBTAG00000024015, ENSBTAG00000010793, ENSBTAG00000019267, ENSBTAG00000034885, ENSBTAG00000006396, ENSBTAG00000012866, ENSBTAG00000009844, ENSBTAG00000010402, ENSBTAG00000014835, ENSBTAG00000008300, ENSBTAG00000011593, ENSBTAG00000012849	217	372	13541	2.51617	0.999686	0.553655	4.599
GOTERM_BP_FAT	GO:0001525~angiogenesis	13	5.09804	0.00337331	ENSBTAG00000019866, ENSBTAG00000006396, ENSBTAG00000012866, ENSBTAG00000009844, ENSBTAG00000010402, ENSBTAG00000014835, ENSBTAG00000012066, ENSBTAG00000008300, ENSBTAG00000024015, ENSBTAG00000010793, ENSBTAG00000012849, ENSBTAG00000019267, ENSBTAG00000034885	217	302	13541	2.68613	0.999971	0.552789	5.92317
GOTERM_BP_FAT	GO:0001568~blood vessel development	16	6.27451	0.00491168	ENSBTAG00000019866, ENSBTAG00000011224, ENSBTAG00000012066, ENSBTAG00000024015, ENSBTAG00000010793, ENSBTAG00000019267, ENSBTAG00000034885, ENSBTAG00000006396, ENSBTAG00000012866, ENSBTAG00000009844, ENSBTAG00000007421, ENSBTAG00000010402, ENSBTAG00000014835, ENSBTAG00000008300, ENSBTAG00000011593, ENSBTAG00000012849	217	442	13541	2.25886	1	0.592089	8.5129
GOTERM_BP_FAT	GO:0043542~endothelial cell migration	7	2.7451	0.0120053	ENSBTAG00000019866, ENSBTAG00000010402, ENSBTAG00000014835, ENSBTAG00000012066, ENSBTAG00000024015, ENSBTAG00000046467, ENSBTAG00000034885	217	119	13541	3.67064	1	0.762646	19.6073
GOTERM_BP_FAT	GO:0048646~anatomical structure formation involved in morphogenesis	24	9.41176	0.0186756	ENSBTAG00000019866, ENSBTAG00000005314, ENSBTAG00000011802, ENSBTAG00000011224, ENSBTAG00000017509, ENSBTAG00000012066, ENSBTAG00000024015, ENSBTAG00000009214, ENSBTAG00000010793, ENSBTAG00000019267, ENSBTAG00000034885, ENSBTAG00000011500, ENSBTAG00000006396, ENSBTAG00000012866, ENSBTAG00000009844, ENSBTAG00000015839, ENSBTAG00000021508, ENSBTAG00000018707, ENSBTAG00000010402, ENSBTAG00000014835,…	217	908	13541	1.64936	1	0.847835	28.8697
Annotation Cluster 4	Enrichment Score: 2.3617512930067392
Category	Term	Count	%	PValue	Genes	List Total	Pop Hits	Pop Total	Fold Enrichment	Bonferroni	Benjamini	FDR
GOTERM_BP_FAT	GO:0070296~sarcoplasmic reticulum calcium ion transport	4	1.56863	0.000791798	ENSBTAG00000020223, ENSBTAG00000001398, ENSBTAG00000006999, ENSBTAG00000011500	217	12	13541	20.8003	0.913911	0.335506	1.42114
GOTERM_BP_FAT	GO:0055002~striated muscle cell development	7	2.7451	0.00411138	ENSBTAG00000021508, ENSBTAG00000018707, ENSBTAG00000020223, ENSBTAG00000017509, ENSBTAG00000008921, ENSBTAG00000006999, ENSBTAG00000011500	217	95	13541	4.59796	0.999997	0.57273	7.17418
GOTERM_BP_FAT	GO:1903514~calcium ion transport from endoplasmic reticulum to cytosol	3	1.17647	0.010476	ENSBTAG00000020223, ENSBTAG00000006999, ENSBTAG00000011500	217	10	13541	18.7203	1	0.728609	17.3288
GOTERM_BP_FAT	GO:0014808~release of sequestered calcium ion into cytosol by sarcoplasmic reticulum	3	1.17647	0.010476	ENSBTAG00000020223, ENSBTAG00000006999, ENSBTAG00000011500	217	10	13541	18.7203	1	0.728609	17.3288
Annotation Cluster 5	Enrichment Score: 2.2435718501885784
Category	Term	Count	%	PValue	Genes	List Total	Pop Hits	Pop Total	Fold Enrichment	Bonferroni	Benjamini	FDR
GOTERM_BP_FAT	GO:0070296~sarcoplasmic reticulum calcium ion transport	4	1.56863	0.000791798	ENSBTAG00000020223, ENSBTAG00000001398, ENSBTAG00000006999, ENSBTAG00000011500	217	12	13541	20.8003	0.913911	0.335506	1.42114
GOTERM_BP_FAT	GO:0006936~muscle contraction	11	4.31373	0.000949462	ENSBTAG00000011392, ENSBTAG00000039340, ENSBTAG00000019585, ENSBTAG00000021508, ENSBTAG00000020223, ENSBTAG00000014930, ENSBTAG00000009707, ENSBTAG00000001398, ENSBTAG00000006999, ENSBTAG00000010551, ENSBTAG00000011500	217	190	13541	3.61268	0.947183	0.34304	1.70183
GOTERM_BP_FAT	GO:0003012~muscle system process	12	4.70588	0.001094	ENSBTAG00000011392, ENSBTAG00000039340, ENSBTAG00000019585, ENSBTAG00000021508, ENSBTAG00000016194, ENSBTAG00000020223, ENSBTAG00000014930, ENSBTAG00000009707, ENSBTAG00000001398, ENSBTAG00000006999, ENSBTAG00000010551, ENSBTAG00000011500	217	228	13541	3.28426	0.966253	0.345321	1.9585
GOTERM_BP_FAT	GO:0006941~striated muscle contraction	6	2.35294	0.0227424	ENSBTAG00000039340, ENSBTAG00000020223, ENSBTAG00000014930, ENSBTAG00000001398, ENSBTAG00000010551, ENSBTAG00000011500	217	101	13541	3.70699	1	0.861713	34.012
GOTERM_BP_FAT	GO:0090257~regulation of muscle system process	6	2.35294	0.0369546	ENSBTAG00000016194, ENSBTAG00000020223, ENSBTAG00000014930, ENSBTAG00000001398, ENSBTAG00000010551, ENSBTAG00000011500	217	115	13541	3.2557	1	0.911851	49.3594
GOTERM_BP_FAT	GO:0006942~regulation of striated muscle contraction	4	1.56863	0.0499984	ENSBTAG00000020223, ENSBTAG00000001398, ENSBTAG00000010551, ENSBTAG00000011500	217	52	13541	4.80007	1	0.929111	60.4195
Annotation Cluster 6	Enrichment Score: 1.9930100367697647
Category	Term	Count	%	PValue	Genes	List Total	Pop Hits	Pop Total	Fold Enrichment	Bonferroni	Benjamini	FDR
GOTERM_BP_FAT	GO:0015980~energy derivation by oxidation of organic compounds	10	3.92157	0.00268607	ENSBTAG00000021902, ENSBTAG00000006084, ENSBTAG00000000286, ENSBTAG00000016679, ENSBTAG00000021776, ENSBTAG00000010389, ENSBTAG00000013492, ENSBTAG00000015000, ENSBTAG00000021976, ENSBTAG00000020980	217	183	13541	3.40989	0.999758	0.530939	4.74401
GOTERM_BP_FAT	GO:0006091~generation of precursor metabolites and energy	11	4.31373	0.00672015	ENSBTAG00000006396, ENSBTAG00000021902, ENSBTAG00000006084, ENSBTAG00000000286, ENSBTAG00000016679, ENSBTAG00000021776, ENSBTAG00000010389, ENSBTAG00000013492, ENSBTAG00000015000, ENSBTAG00000021976, ENSBTAG00000020980	217	249	13541	2.75667	1	0.666705	11.4712
GOTERM_BP_FAT	GO:0045333~cellular respiration	7	2.7451	0.0129557	ENSBTAG00000021902, ENSBTAG00000006084, ENSBTAG00000016679, ENSBTAG00000021776, ENSBTAG00000015000, ENSBTAG00000021976, ENSBTAG00000020980	217	121	13541	3.60997	1	0.775817	20.9933
GOTERM_BP_FAT	GO:0055114~oxidation-reduction process	16	6.27451	0.0456041	ENSBTAG00000021902, ENSBTAG00000005465, ENSBTAG00000000286, ENSBTAG00000016679, ENSBTAG00000021776, ENSBTAG00000010389, ENSBTAG00000021632, ENSBTAG00000015000, ENSBTAG00000020980, ENSBTAG00000006084, ENSBTAG00000000855, ENSBTAG00000010559, ENSBTAG00000013492, ENSBTAG00000026283, ENSBTAG00000021976, ENSBTAG00000001731	217	581	13541	1.71844	1	0.927739	56.9773
Annotation Cluster 7	Enrichment Score: 1.6653685070148998
Category	Term	Count	%	PValue	Genes	List Total	Pop Hits	Pop Total	Fold Enrichment	Bonferroni	Benjamini	FDR
GOTERM_BP_FAT	GO:0010770~positive regulation of cell morphogenesis involved in differentiation	7	2.7451	0.00869226	ENSBTAG00000019866, ENSBTAG00000016563, ENSBTAG00000010386, ENSBTAG00000012739, ENSBTAG00000008300, ENSBTAG00000001941, ENSBTAG00000034885	217	111	13541	3.93519	1	0.691233	14.5941
GOTERM_BP_FAT	GO:0050772~positive regulation of axonogenesis	4	1.56863	0.0291261	ENSBTAG00000019866, ENSBTAG00000016563, ENSBTAG00000008300, ENSBTAG00000001941	217	42	13541	5.94294	1	0.898515	41.3816
GOTERM_BP_FAT	GO:0045773~positive regulation of axon extension	3	1.17647	0.0398547	ENSBTAG00000019866, ENSBTAG00000016563, ENSBTAG00000008300	217	20	13541	9.36014	1	0.919406	52.0453
Annotation Cluster 8	Enrichment Score: 1.6480043777617681
Category	Term	Count	%	PValue	Genes	List Total	Pop Hits	Pop Total	Fold Enrichment	Bonferroni	Benjamini	FDR
GOTERM_BP_FAT	GO:0001666~response to hypoxia	7	2.7451	0.0204477	ENSBTAG00000006084, ENSBTAG00000003362, ENSBTAG00000018588, ENSBTAG00000011224, ENSBTAG00000006999, ENSBTAG00000019267, ENSBTAG00000034885	217	134	13541	3.25975	1	0.856044	31.1553
GOTERM_BP_FAT	GO:0036293~response to decreased oxygen levels	7	2.7451	0.0218155	ENSBTAG00000006084, ENSBTAG00000003362, ENSBTAG00000018588, ENSBTAG00000011224, ENSBTAG00000006999, ENSBTAG00000019267, ENSBTAG00000034885	217	136	13541	3.21181	1	0.865808	32.8719
GOTERM_BP_FAT	GO:0070482~response to oxygen levels	7	2.7451	0.0255022	ENSBTAG00000006084, ENSBTAG00000003362, ENSBTAG00000018588, ENSBTAG00000011224, ENSBTAG00000006999, ENSBTAG00000019267, ENSBTAG00000034885	217	141	13541	3.09792	1	0.878119	37.2995
Annotation Cluster 9	Enrichment Score: 1.5482801374594186
Category	Term	Count	%	PValue	Genes	List Total	Pop Hits	Pop Total	Fold Enrichment	Bonferroni	Benjamini	FDR
GOTERM_BP_FAT	GO:0046697~decidualization	3	1.17647	0.0150462	ENSBTAG00000012442, ENSBTAG00000011224, ENSBTAG00000020154	217	12	13541	15.6002	1	0.801809	23.963
GOTERM_BP_FAT	GO:0007565~female pregnancy	5	1.96078	0.0345366	ENSBTAG00000012739, ENSBTAG00000012442, ENSBTAG00000011224, ENSBTAG00000020154, ENSBTAG00000019267	217	77	13541	4.05201	1	0.910911	47.0119
GOTERM_BP_FAT	GO:0001893~maternal placenta development	3	1.17647	0.0435966	ENSBTAG00000012442, ENSBTAG00000011224, ENSBTAG00000020154	217	21	13541	8.91442	1	0.926014	55.3124
Annotation Cluster 10	Enrichment Score: 1.5303762685731297
Category	Term	Count	%	PValue	Genes	List Total	Pop Hits	Pop Total	Fold Enrichment	Bonferroni	Benjamini	FDR
GOTERM_BP_FAT	GO:0032963~collagen metabolic process	4	1.56863	0.0224134	ENSBTAG00000012442, ENSBTAG00000019267, ENSBTAG00000015910, ENSBTAG00000034885	217	38	13541	6.56852	1	0.865364	33.6095
GOTERM_BP_FAT	GO:0044259~multicellular organismal macromolecule metabolic process	4	1.56863	0.0240025	ENSBTAG00000012442, ENSBTAG00000019267, ENSBTAG00000015910, ENSBTAG00000034885	217	39	13541	6.40009	1	0.869047	35.5327
GOTERM_BP_FAT	GO:0044236~multicellular organism metabolic process	4	1.56863	0.0476548	ENSBTAG00000012442, ENSBTAG00000019267, ENSBTAG00000015910, ENSBTAG00000034885	217	51	13541	4.89419	1	0.9262	58.6175

## Sheet: deSouza_TableS5
Allele-specific expression is widespread in Bos indicus muscle and affects meat quality candidate genes
Marcela Maria de Souza, Adhemar Zerlotini, Marina Ibelli Pereira Rocha, Jennifer Jessica Bruscadin, Wellison Jarles da Silva Diniz, Tainã Figueiredo Cardoso, Aline Silva Mello Cesar, Juliana Afonso, Bruno Gabriel Nascimento Andrade, Mauricio de Alvarenga Mudadu, Fabiana Barichello Mokry, Polyana Cristine Tizioto, Priscila Silva Neubern de Oliveira, Simone Cristina Méo Niciura, Luiz Lehmann Coutin…
Supplementary Table S5. Description of genes showing ASE previous associated to production traits. The list contains gene symbol, associated traits with the respective experiment method, total of associated trait by gene and the respective study.
Gene.Symbol	Traits(method)	Total associated traits	Reference
CASQ2	BFT (GWAS), LFAT (GWAS), REA (GWAS), WHC (GWAS)	4	Tizioto et al., 2013, Tizioto et al., 2013, Tizioto et al., 2013, Tizioto et al., 2013
RCAN1	CL (GWAS), REA (GWAS)	2	Tizioto et al., 2013, Tizioto et al., 2013
VGLL2	CL (GWAS), REA (GWAS)	2	Tizioto et al., 2013, Tizioto et al., 2013
PLCD4	LFAT (GWAS), Lmuscle (GWAS), WHC (GWAS)	3	Tizioto et al., 2013, Tizioto et al., 2013, Tizioto et al., 2013
PRKAG3	LFAT (GWAS), Lmuscle (GWAS), WHC (GWAS)	3	Tizioto et al., 2013, Tizioto et al., 2013, Tizioto et al., 2013
MTUS1	LFAT (GWAS), WHC (GWAS)	2	Tizioto et al., 2013, Tizioto et al., 2013
TMEM30A	LFAT (GWAS), WHC (GWAS)	2	Tizioto et al., 2013, Tizioto et al., 2013
ACOT13	LFAT (GWAS), WHC (GWAS), CLA-c9t11 (RNA-Seq)	3	Tizioto et al., 2013, Tizioto et al., 2013, Cesar et al., 2016
CIRBP	REA (GWAS), WHC (GWAS)	2	Tizioto et al., 2013, Tizioto et al., 2013
COPS5	REA (GWAS), WHC (GWAS)	2	Tizioto et al., 2013, Tizioto et al., 2013
ETFDH	REA (GWAS), WHC (GWAS)	2	Tizioto et al., 2013, Tizioto et al., 2013
RDH14	REA (GWAS), WHC (GWAS)	2	Tizioto et al., 2013, Tizioto et al., 2013
RFC5	REA (GWAS), WHC (GWAS)	2	Tizioto et al., 2013, Tizioto et al., 2013
XIRP2	REA (GWAS), WHC (GWAS), OA (RNA-Seq)	3	Tizioto et al., 2013, Tizioto et al., 2013, Cesar et al., 2016
WARS	REA (GWAS), WHC (GWAS), CLA-c9t11 (RNA-Seq)	3	Tizioto et al., 2013, Tizioto et al., 2013, Cesar et al., 2016
ATP2A2	REA (GWAS), WHC (GWAS), FE (RNA-Seq)	3	Tizioto et al., 2013, Tizioto et al., 2013, Tizioto et al., 2015;
ARSG	CLA-c9t11 (RNA-Seq)	1	Cesar et al., 2016
CHTOP	CLA-c9t11 (RNA-Seq)	1	Cesar et al., 2016
DEDD	CLA-c9t11 (RNA-Seq)	1	Cesar et al., 2016
DHRS7B	CLA-c9t11 (RNA-Seq)	1	Cesar et al., 2016
PTP4A3	CLA-c9t11 (RNA-Seq)	1	Cesar et al., 2016
MYOM1	FE (RNA-Seq)	1	Tizioto et al., 2015;
LMOD3	IMF (RNA-Seq)	1	Cesar et al., 2015
CHMP7	BFAT (GWAS)	1	Tizioto et al., 2013
COL6A1	BFAT (GWAS)	1	Tizioto et al., 2013
FHL3	BFAT (GWAS)	1	Tizioto et al., 2013
GSN	BFAT (GWAS)	1	Tizioto et al., 2013
KARS	BFAT (GWAS)	1	Tizioto et al., 2013
METTL5	BFAT (GWAS)	1	Tizioto et al., 2013
MMADHC	BFAT (GWAS)	1	Tizioto et al., 2013
NUCB1	BFAT (GWAS)	1	Tizioto et al., 2013
PDHX	BFAT (GWAS)	1	Tizioto et al., 2013
RAB5B	BFAT (GWAS)	1	Tizioto et al., 2013
SCYL2	BFAT (GWAS)	1	Tizioto et al., 2013
APBB2	BFAT (GWAS), LFAT (GWAS), REA (GWAS)	3	Tizioto et al., 2013, Tizioto et al., 2013, Tizioto et al., 2013
CDH5	BFAT (GWAS), LFAT (GWAS), REA (GWAS)	3	Tizioto et al., 2013, Tizioto et al., 2013, Tizioto et al., 2013
LDB3	BFAT (GWAS), LFAT (GWAS), REA (GWAS)	3	Tizioto et al., 2013, Tizioto et al., 2013, Tizioto et al., 2013
PDE4DIP	BFAT (GWAS), LFAT (GWAS), REA (GWAS)	3	Tizioto et al., 2013, Tizioto et al., 2013, Tizioto et al., 2013
RNASE13	BFAT (GWAS), LFAT (GWAS), REA (GWAS)	3	Tizioto et al., 2013, Tizioto et al., 2013, Tizioto et al., 2013
SUB1	BFAT (GWAS), LFAT (GWAS), REA (GWAS)	3	Tizioto et al., 2013, Tizioto et al., 2013, Tizioto et al., 2013
TACC2	BFAT (GWAS), LFAT (GWAS), REA (GWAS)	3	Tizioto et al., 2013, Tizioto et al., 2013, Tizioto et al., 2013
SORBS3	BFAT (GWAS), LFAT (GWAS), REA (GWAS), CLA-c9t11 (RNA-Seq)	4	Tizioto et al., 2013, Tizioto et al., 2013, Tizioto et al., 2013, Cesar et al., 2016
MYBPH	BFAT (GWAS), LFAT (GWAS), REA (GWAS), IMF (RNA-Seq)	4	Tizioto et al., 2013, Tizioto et al., 2013, Tizioto et al., 2013, Cesar et al., 2015
ASB5	BFAT (GWAS), BFT (GWAS), LFAT (GWAS), WHC (GWAS), CLA-c9t11 (RNA-Seq)	5	Tizioto et al., 2013, Tizioto et al., 2013, Tizioto et al., 2013, Tizioto et al., 2013, Cesar et al., 2016
NXN	BFAT (GWAS), BFT (GWAS), REA (GWAS)	3	Tizioto et al., 2013, Tizioto et al., 2013, Tizioto et al., 2013
DLGAP4	BFAT (GWAS), BFT (GWAS), REA (GWAS), OA (RNA-Seq)	4	Tizioto et al., 2013, Tizioto et al., 2013, Tizioto et al., 2013, Cesar et al., 2016
TMEM182	BFAT (GWAS), BFT (GWAS), CL (GWAS), Tenderness (GWAS), REA (GWAS), WHC (GWAS), CLA-c9t11 (RNA-Seq)	7	Tizioto et al., 2013, Tizioto et al., 2013, Tizioto et al., 2013, Tizioto et al., 2013, Tizioto et al., 2013, Tizioto et al., 2013, Cesar et al., 2016
SCARB2	BFAT (GWAS), BFT (GWAS), LFAT (GWAS), REA (GWAS)	4	Tizioto et al., 2013, Tizioto et al., 2013, Tizioto et al., 2013, Tizioto et al., 2013
TGM2	BFAT (GWAS), BFT (GWAS), LFAT (GWAS), REA (GWAS) , FE (RNA-Seq)	5	Tizioto et al., 2013, Tizioto et al., 2013, Tizioto et al., 2013, Tizioto et al., 2013 , Tizioto et al., 2015;
PARVB	BFAT (GWAS), BFT (GWAS), LFAT (GWAS), REA (GWAS), WHC (GWAS)	5	Tizioto et al., 2013, Tizioto et al., 2013, Tizioto et al., 2013, Tizioto et al., 2013, Tizioto et al., 2013
DCTN6	BFAT (GWAS), CL (GWAS)	2	Tizioto et al., 2013, Tizioto et al., 2013
PECAM1	BFAT (GWAS), CL (GWAS), OA (RNA-Seq)	3	Tizioto et al., 2013, Tizioto et al., 2013, Cesar et al., 2016
BOLA-DRA	BFAT (GWAS), CL (GWAS), REA (GWAS)	3	Tizioto et al., 2013, Tizioto et al., 2013, Tizioto et al., 2013
HSPA1A	BFAT (GWAS), CL (GWAS), LFAT (GWAS), REA (GWAS), WHC (GWAS),	5	Tizioto et al., 2013, Tizioto et al., 2013, Tizioto et al., 2013, Tizioto et al., 2013, Tizioto et al., 2013,
ARPC2	BFAT (GWAS), CL (GWAS), LFAT (GWAS), WHC (GWAS), CLA-c9t11 (RNA-Seq)	5	Tizioto et al., 2013, Tizioto et al., 2013, Tizioto et al., 2013, Tizioto et al., 2013, Cesar et al., 2016
SLC9A3R2	BFAT (GWAS), CLA-c9t11 (RNA-Seq)	2	Tizioto et al., 2013, Cesar et al., 2016
EPM2A	BFAT (GWAS), EFMC (GWAS), LFAT (GWAS), Tenderness (GWAS), REA (GWAS)	5	Tizioto et al., 2013, de Oliveira et al., 2014, Tizioto et al., 2013, Tizioto et al., 2013, Tizioto et al., 2013
SPARC	BFAT (GWAS), IMF (RNA-Seq)	2	Tizioto et al., 2013, Cesar et al., 2015
KLF10	BFAT (GWAS), LFAT (GWAS)	2	Tizioto et al., 2013, Tizioto et al., 2013
MBNL2	BFAT (GWAS), LFAT (GWAS)	2	Tizioto et al., 2013, Tizioto et al., 2013
STBD1	BFAT (GWAS), LFAT (GWAS), IMF (RNA-Seq)	3	Tizioto et al., 2013, Tizioto et al., 2013, Cesar et al., 2015
ALDH5A1	BFAT (GWAS), LFAT (GWAS), Lmuscle (GWAS), Tenderness (GWAS), REA (GWAS), WHC (GWAS)	6	Tizioto et al., 2013, Tizioto et al., 2013, Tizioto et al., 2013, Tizioto et al., 2013, Tizioto et al., 2013, Tizioto et al., 2013
DIS3L	BFAT (GWAS), LFAT (GWAS), Lmuscle (GWAS), REA (GWAS),	4	Tizioto et al., 2013, Tizioto et al., 2013, Tizioto et al., 2013, Tizioto et al., 2013,
CHPT1	BFAT (GWAS), LFAT (GWAS), REA (GWAS), WHC (GWAS)	4	Tizioto et al., 2013, Tizioto et al., 2013, Tizioto et al., 2013, Tizioto et al., 2013
CRBN	BFAT (GWAS), LFAT (GWAS), REA (GWAS), WHC (GWAS)	4	Tizioto et al., 2013, Tizioto et al., 2013, Tizioto et al., 2013, Tizioto et al., 2013
JPH1	BFAT (GWAS), LFAT (GWAS), REA (GWAS), WHC (GWAS)	4	Tizioto et al., 2013, Tizioto et al., 2013, Tizioto et al., 2013, Tizioto et al., 2013
PPFIBP1	BFAT (GWAS), LFAT (GWAS), REA (GWAS), WHC (GWAS)	4	Tizioto et al., 2013, Tizioto et al., 2013, Tizioto et al., 2013, Tizioto et al., 2013
PABPC4	BFAT (GWAS), LFAT (GWAS), REA (GWAS), WHC (GWAS), OA (RNA-Seq)	5	Tizioto et al., 2013, Tizioto et al., 2013, Tizioto et al., 2013, Tizioto et al., 2013, Cesar et al., 2016
DYNLL2	BFAT (GWAS), LFAT (GWAS), WHC (GWAS)	3	Tizioto et al., 2013, Tizioto et al., 2013, Tizioto et al., 2013
METAP1	BFAT (GWAS), LFAT (GWAS), WHC (GWAS)	3	Tizioto et al., 2013, Tizioto et al., 2013, Tizioto et al., 2013
TMEM189	BFAT (GWAS), LFAT (GWAS), WHC (GWAS), CLA-c9t11 (RNA-Seq)	4	Tizioto et al., 2013, Tizioto et al., 2013, Tizioto et al., 2013, Cesar et al., 2016
ETS2	BFAT (GWAS), Lmuscle (GWAS)	2	Tizioto et al., 2013, Tizioto et al., 2013
CAB39	BFAT (GWAS), Tenderness (GWAS)	2	Tizioto et al., 2013, Tizioto et al., 2013
UBL3	BFAT (GWAS), Tenderness (GWAS), WHC (GWAS)	3	Tizioto et al., 2013, Tizioto et al., 2013, Tizioto et al., 2013
THBS4	BFAT (GWAS), Tenderness (GWAS), REA (GWAS)	3	Tizioto et al., 2013, Tizioto et al., 2013, Tizioto et al., 2013
BMI1	BFAT (GWAS), REA (GWAS)	2	Tizioto et al., 2013, Tizioto et al., 2013
CTSB	BFAT (GWAS), REA (GWAS)	2	Tizioto et al., 2013, Tizioto et al., 2013
NEXN	BFAT (GWAS), REA (GWAS)	2	Tizioto et al., 2013, Tizioto et al., 2013
PFKFB4	BFAT (GWAS), REA (GWAS)	2	Tizioto et al., 2013, Tizioto et al., 2013
TMBIM6	BFAT (GWAS), REA (GWAS)	2	Tizioto et al., 2013, Tizioto et al., 2013
XIRP1	BFAT (GWAS), REA (GWAS) , CLA-c9t11 (RNA-Seq)	3	Tizioto et al., 2013, Tizioto et al., 2013 , Cesar et al., 2016
MARCKS	BFAT (GWAS), REA (GWAS), WHC (GWAS)	3	Tizioto et al., 2013, Tizioto et al., 2013, Tizioto et al., 2013
MGP	BFAT (GWAS), REA (GWAS), WHC (GWAS)	3	Tizioto et al., 2013, Tizioto et al., 2013, Tizioto et al., 2013
MYBPC1	BFAT (GWAS), REA (GWAS), WHC (GWAS)	3	Tizioto et al., 2013, Tizioto et al., 2013, Tizioto et al., 2013
SYNPO2	BFAT (GWAS), REA (GWAS), WHC (GWAS)	3	Tizioto et al., 2013, Tizioto et al., 2013, Tizioto et al., 2013
TMED2	BFAT (GWAS), REA (GWAS), WHC (GWAS)	3	Tizioto et al., 2013, Tizioto et al., 2013, Tizioto et al., 2013
UAP1	BFAT (GWAS), REA (GWAS), WHC (GWAS)	3	Tizioto et al., 2013, Tizioto et al., 2013, Tizioto et al., 2013
UCP3	BFAT (GWAS), REA (GWAS), WHC (GWAS), OA (RNA-Seq)	4	Tizioto et al., 2013, Tizioto et al., 2013, Tizioto et al., 2013, Cesar et al., 2016
ART3	BFAT (GWAS), REA (GWAS), WHC (GWAS), CLA-c9t11 (RNA-Seq)	4	Tizioto et al., 2013, Tizioto et al., 2013, Tizioto et al., 2013, Cesar et al., 2016
MRPL9	BFAT (GWAS), WHC (GWAS)	2	Tizioto et al., 2013, Tizioto et al., 2013
MYL1	BFAT (GWAS), WHC (GWAS)	2	Tizioto et al., 2013, Tizioto et al., 2013
PDLIM3	BFAT (GWAS), WHC (GWAS)	2	Tizioto et al., 2013, Tizioto et al., 2013
NNAT	BFT (GWAS)	1	Tizioto et al., 2013
CA3	BFT (GWAS), LFAT (GWAS), Lmuscle (GWAS), REA (GWAS), FE (RNA-Seq)	5	Tizioto et al., 2013, Tizioto et al., 2013, Tizioto et al., 2013, Tizioto et al., 2013, Tizioto et al., 2015;
FABP4	BFT (GWAS), REA (GWAS)	2	Tizioto et al., 2013, Tizioto et al., 2013
SEMA4D	BFT (GWAS), REA (GWAS), WHC (GWAS)	3	Tizioto et al., 2013, Tizioto et al., 2013, Tizioto et al., 2013
PIGC	BFT (GWAS), WHC (GWAS),	2	Tizioto et al., 2013, Tizioto et al., 2013,
FSTL1	BFT (GWAS), LFAT (GWAS), Tenderness (GWAS), REA (GWAS), WHC (GWAS)	5	Tizioto et al., 2013, Tizioto et al., 2013, Tizioto et al., 2013, Tizioto et al., 2013, Tizioto et al., 2013
DNAJA4	BFT (GWAS), LFAT (GWAS), REA (GWAS),	3	Tizioto et al., 2013, Tizioto et al., 2013, Tizioto et al., 2013,
BLCAP	BFT (GWAS), LFAT (GWAS)	2	Tizioto et al., 2013, Tizioto et al., 2013
CA2	BFT (GWAS), Lmuscle (GWAS), REA (GWAS), WHC (GWAS),	4	Tizioto et al., 2013, Tizioto et al., 2013, Tizioto et al., 2013, Tizioto et al., 2013,
TNS1	CL (GWAS), LFAT (GWAS), Tenderness (GWAS), WHC (GWAS)	4	Tizioto et al., 2013, Tizioto et al., 2013, Tizioto et al., 2013, Tizioto et al., 2013
PSAP	CL (GWAS), LFAT (GWAS), REA (GWAS), WHC (GWAS)	4	Tizioto et al., 2013, Tizioto et al., 2013, Tizioto et al., 2013, Tizioto et al., 2013
KBTBD12	CL (GWAS),LFAT (GWAS), Lmuscle (GWAS), Tenderness (GWAS), REA (GWAS),	5	Tizioto et al., 2013,Tizioto et al., 2013, Tizioto et al., 2013, Tizioto et al., 2013, Tizioto et al., 2013,
ITGB1	EFMC (GWAS), pH, WHC (GWAS)	3	de Oliveira et al., 2014, pH, Tizioto et al., 2013
NRP1	EFMC (GWAS), WHC (GWAS), OA (RNA-Seq)	3	de Oliveira et al., 2014, Tizioto et al., 2013, Cesar et al., 2016
COL4A1	IMF (RNA-Seq)	1	Cesar et al., 2015
ASPH	LFAT (GWAS)	1	Tizioto et al., 2013
ATP6V1G1	LFAT (GWAS)	1	Tizioto et al., 2013
DCAF5	LFAT (GWAS)	1	Tizioto et al., 2013
GPBP1	LFAT (GWAS)	1	Tizioto et al., 2013
MLXIP	LFAT (GWAS)	1	Tizioto et al., 2013
NDUFA9	LFAT (GWAS)	1	Tizioto et al., 2013
PDLIM5	LFAT (GWAS)	1	Tizioto et al., 2013
PPM1L	LFAT (GWAS)	1	Tizioto et al., 2013
S100A16	LFAT (GWAS)	1	Tizioto et al., 2013
NDUFV1	LFAT (GWAS), OA (RNA-Seq)	2	Tizioto et al., 2013, Cesar et al., 2016
CLU	LFAT (GWAS), Lmuscle (GWAS), REA (GWAS)	3	Tizioto et al., 2013, Tizioto et al., 2013, Tizioto et al., 2013
SQSTM1	LFAT (GWAS), Lmuscle (GWAS), Tenderness (GWAS)	3	Tizioto et al., 2013, Tizioto et al., 2013, Tizioto et al., 2013
CCDC88C	LFAT (GWAS), REA (GWAS)	2	Tizioto et al., 2013, Tizioto et al., 2013
CITED2	LFAT (GWAS), REA (GWAS)	2	Tizioto et al., 2013, Tizioto et al., 2013
DNAJC21	LFAT (GWAS), REA (GWAS)	2	Tizioto et al., 2013, Tizioto et al., 2013
EHD2	LFAT (GWAS), REA (GWAS)	2	Tizioto et al., 2013, Tizioto et al., 2013
GHR	LFAT (GWAS), REA (GWAS)	2	Tizioto et al., 2013, Tizioto et al., 2013
GPI	LFAT (GWAS), REA (GWAS)	2	Tizioto et al., 2013, Tizioto et al., 2013
IARS2	LFAT (GWAS), REA (GWAS)	2	Tizioto et al., 2013, Tizioto et al., 2013
MFN2	LFAT (GWAS), REA (GWAS)	2	Tizioto et al., 2013, Tizioto et al., 2013
PDE4B	LFAT (GWAS), REA (GWAS)	2	Tizioto et al., 2013, Tizioto et al., 2013
TXNIP	LFAT (GWAS), REA (GWAS)	2	Tizioto et al., 2013, Tizioto et al., 2013
ZDHHC4	LFAT (GWAS), REA (GWAS)	2	Tizioto et al., 2013, Tizioto et al., 2013
ZNF638	LFAT (GWAS), REA (GWAS)	2	Tizioto et al., 2013, Tizioto et al., 2013
VIM	LFAT (GWAS), REA (GWAS), FE (RNA-Seq)	3	Tizioto et al., 2013, Tizioto et al., 2013, Tizioto et al., 2015;
FBXO32	LFAT (GWAS), REA (GWAS), IMF (RNA-Seq)	3	Tizioto et al., 2013, Tizioto et al., 2013, Cesar et al., 2015
BTC	LFAT (GWAS), REA (GWAS), WHC (GWAS)	3	Tizioto et al., 2013, Tizioto et al., 2013, Tizioto et al., 2013
CMYA5	LFAT (GWAS), REA (GWAS), WHC (GWAS)	3	Tizioto et al., 2013, Tizioto et al., 2013, Tizioto et al., 2013
FYCO1	LFAT (GWAS), REA (GWAS), WHC (GWAS)	3	Tizioto et al., 2013, Tizioto et al., 2013, Tizioto et al., 2013
LANCL1	LFAT (GWAS), REA (GWAS), WHC (GWAS)	3	Tizioto et al., 2013, Tizioto et al., 2013, Tizioto et al., 2013
RNASE4	LFAT (GWAS), REA (GWAS), WHC (GWAS)	3	Tizioto et al., 2013, Tizioto et al., 2013, Tizioto et al., 2013
SVIL	LFAT (GWAS), REA (GWAS), WHC (GWAS)	3	Tizioto et al., 2013, Tizioto et al., 2013, Tizioto et al., 2013
NCOA4	LFAT (GWAS), REA (GWAS), WHC (GWAS), CLA-c9t11 (RNA-Seq)	4	Tizioto et al., 2013, Tizioto et al., 2013, Tizioto et al., 2013, Cesar et al., 2016
EGLN1	Lmuscle (GWAS)	1	Tizioto et al., 2013
HSPB2	Lmuscle (GWAS), OA (RNA-Seq)	2	Tizioto et al., 2013, Cesar et al., 2016
SIRT5	Lmuscle (GWAS), WHC (GWAS)	2	Tizioto et al., 2013, Tizioto et al., 2013
MYOT	Tenderness (GWAS), REA (GWAS),	2	Tizioto et al., 2013, Tizioto et al., 2013,
SLC38A2	Tenderness (GWAS), REA (GWAS), CLA-c9t11 (RNA-Seq)	3	Tizioto et al., 2013, Tizioto et al., 2013, Cesar et al., 2016
AHNAK	OA (RNA-Seq)	1	Cesar et al., 2016
BAG2	OA (RNA-Seq)	1	Cesar et al., 2016
PAIP2B	OA (RNA-Seq)	1	Cesar et al., 2016
PPP4C	OA (RNA-Seq)	1	Cesar et al., 2016
ACSL1	REA (GWAS)	1	Tizioto et al., 2013
ASB15	REA (GWAS)	1	Tizioto et al., 2013
ATG12	REA (GWAS)	1	Tizioto et al., 2013
CUEDC1	REA (GWAS)	1	Tizioto et al., 2013
DCTN4	REA (GWAS)	1	Tizioto et al., 2013
EIF2A	REA (GWAS)	1	Tizioto et al., 2013
EIF5	REA (GWAS)	1	Tizioto et al., 2013
FBP2	REA (GWAS)	1	Tizioto et al., 2013
FN1	REA (GWAS)	1	Tizioto et al., 2013
HNRNPH1	REA (GWAS)	1	Tizioto et al., 2013
LMO7	REA (GWAS)	1	Tizioto et al., 2013
LPL	REA (GWAS)	1	Tizioto et al., 2013
LUM	REA (GWAS)	1	Tizioto et al., 2013
MMP2	REA (GWAS)	1	Tizioto et al., 2013
NDUFS1	REA (GWAS)	1	Tizioto et al., 2013
OAT	REA (GWAS)	1	Tizioto et al., 2013
PDZRN3	REA (GWAS)	1	Tizioto et al., 2013
PFKM	REA (GWAS)	1	Tizioto et al., 2013
PTPRM	REA (GWAS)	1	Tizioto et al., 2013
RAB3GAP1	REA (GWAS)	1	Tizioto et al., 2013
REEP5	REA (GWAS)	1	Tizioto et al., 2013
RER1	REA (GWAS)	1	Tizioto et al., 2013
SCP2	REA (GWAS)	1	Tizioto et al., 2013
SHISA2	REA (GWAS)	1	Tizioto et al., 2013
TMEM109	REA (GWAS)	1	Tizioto et al., 2013
TOB2	REA (GWAS)	1	Tizioto et al., 2013
VCP	REA (GWAS)	1	Tizioto et al., 2013
WNK1	REA (GWAS)	1	Tizioto et al., 2013
YIPF7	REA (GWAS)	1	Tizioto et al., 2013
YTHDF3	REA (GWAS)	1	Tizioto et al., 2013
DUSP13	REA (GWAS), OA (RNA-Seq)	2	Tizioto et al., 2013, Cesar et al., 2016
MSRA	REA (GWAS), OA (RNA-Seq)	2	Tizioto et al., 2013, Cesar et al., 2016
TMED10	REA (GWAS), OA (RNA-Seq)	2	Tizioto et al., 2013, Cesar et al., 2016
TRIM54	REA (GWAS), CLA-c9t11 (RNA-Seq), PA (RNA-Seq)	3	Tizioto et al., 2013, Cesar et al., 2016, Cesar et al., 2016
ATP1A2	WHC (GWAS)	1	Tizioto et al., 2013
C1S	WHC (GWAS)	1	Tizioto et al., 2013
HAX1	WHC (GWAS)	1	Tizioto et al., 2013
KLF11	WHC (GWAS)	1	Tizioto et al., 2013
PFKFB3	WHC (GWAS)	1	Tizioto et al., 2013
RNF122	WHC (GWAS)	1	Tizioto et al., 2013
UBE2D4	WHC (GWAS)	1	Tizioto et al., 2013
ZFAND5	WHC (GWAS)	1	Tizioto et al., 2013
ANK3	WHC (GWAS), CLA-c9t11 (RNA-Seq), IMF (RNA-Seq)	3	Tizioto et al., 2013, Cesar et al., 2016, Cesar et al., 2015

## Sheet: information_TableS5
Studies
Cesar et al., 2014	Genome-wide association study for intramuscular fat deposition and composition in Nellore cattle. BMC Genet. 15, 39. doi:10.1186/1471-2156-15-39
Tizioto et al., 2013	A genome scan for meat quality traits in Nelore beef cattle. Physiol Genomics. doi:physiolgenomics.00066.2013 [pii]10.1152/physiolgenomics.00066.2013
de Oliveira et al., 2014	Identification of genomic regions associated with feed efficiency in Nelore cattle. BMC Genet. 15, 100. doi:10.1186/s12863-014-0100-0
Cesar et al., 2016	Differences in the skeletal muscle transcriptome profile associated with extreme values of fatty acids content. BMC Genomics 17. doi:10.1186/s12864-016-3306-x
Tizioto et al., 2015	Global liver gene expression differences in Nelore steers with divergent residual feed intake phenotypes. BMC Genomics 16, 1–14. doi:10.1186/s12864-015-1464-x
Diniz et al., 2016	Iron content affects lipogenic gene expression in the muscle of Nelore beef cattle. PLoS One 11. doi:10.1371/journal.pone.0161160.
Cesar et a., 2015	Putative Regulatory Factors Associated with Intramuscular Fat Content. Plos One 10(6):e0128350. doi: 10.1371/journal.pone.0128350
Initials
BFAT	Yellowness (color parameter of fat)
BFT	Backfat thickness
CL	Cooking loss
CLA-c9t11	Conjugated linoleic acid cis9 trans11
EFMC	Maintenence efficiency
FE	Feed efficiency
IMF	Intramuscular fat
LFAT	Lightness (color parameter of fat)
Lmuscle	Lightness (color parameter of muscle)
OA	Oleic acid
PA	Palmitic acid
REA	Ribeye muscle area
tenderness	Tenderness
WHC	Water-holding capacity

## Sheet: deSouza_TableS6
Allele-specific expression is widespread in Bos indicus muscle and affects meat quality candidate genes
Marcela Maria de Souza, Adhemar Zerlotini, Marina Ibelli Pereira Rocha, Jennifer Jessica Bruscadin, Wellison Jarles da Silva Diniz, Tainã Figueiredo Cardoso, Aline Silva Mello Cesar, Juliana Afonso, Bruno Gabriel Nascimento Andrade, Mauricio de Alvarenga Mudadu, Fabiana Barichello Mokry, Polyana Cristine Tizioto, Priscila Silva Neubern de Oliveira, Simone Cristina Méo Niciura, Luiz Lehmann Coutin…
Supplementary Table S6. Description of eQTL identified by Cesar et al. (2018) affecting the total expression of ASE genes. The list contains information of ASE SNPs (SNP ID from Illumina BeadChip, SNP ID from dbSNP, Ensembl gene ID, gene symbol and chromosome) and information of the eQTLs SNPs (SNP ID from Illumina BeadChip, SNP ID from dbSNP, chromosome, SNP position, type of eQTL - cis or trans…
ASE.SNPID.(Illumina.BeadChip)	ASE.SNP.(rs.ID)	ASE.Ensembl.Gene.ID	ASE.Gene.Symbol	ASE.chr	eQTL.SNPID.(Illumina.BeadChip)	eQTL.(rs.ID)	eQTL.chr	eQTL.position	eQTL.type
BovineHD2100016307	rs135297346	ENSBTAG00000000838	CCDC88C	21	BovineHD2000000273	rs110284814	20	870611	trans
BovineHD1300019018	rs109895497	ENSBTAG00000003212	NNAT	13	BovineHD2200015566	rs134321661	22	54700982	trans
BovineHD1300019018	rs109895497	ENSBTAG00000003212	NNAT	13	BovineHD2200015571	rs43592218	22	54706349	trans
BovineHD1300019018	rs109895497	ENSBTAG00000003212	NNAT	13	BovineHD2200015565	rs110796345	22	54698351	trans
BovineHD1300019018	rs109895497	ENSBTAG00000003212	NNAT	13	BovineHD2200015564	rs135426758	22	54694806	trans
BovineHD1300019018	rs109895497	ENSBTAG00000003212	NNAT	13	BovineHD2200015568	rs109170602	22	54702540	trans
BovineHD1300019018	rs109895497	ENSBTAG00000003212	NNAT	13	BovineHD2200015573	rs43592201	22	54711311	trans
BovineHD1300019018	rs109895497	ENSBTAG00000003212	NNAT	13	BovineHD2200015570	rs43592223	22	54705707	trans
BovineHD2100019643	rs137765648	ENSBTAG00000004679	WARS	21	UA-IFASA-8305	rs41584849	19	16512768	trans
BovineHD1900013566	rs41923494	ENSBTAG00000004770	SCN4A	19	BovineHD0200028586	rs137349723	2	99379553	trans
BovineHD1900013566	rs41923494	ENSBTAG00000004770	SCN4A	19	BovineHD0200028589	rs135086198	2	99390627	trans
BovineHD1900013570	rs41916233	ENSBTAG00000004770	SCN4A	19	BovineHD0200028586	rs137349723	2	99379553	trans
BovineHD1900013570	rs41916233	ENSBTAG00000004770	SCN4A	19	BovineHD0200028589	rs135086198	2	99390627	trans
BovineHD0500029692	rs132667224	ENSBTAG00000004840	C1S	5	BovineHD2400011320	rs137386793	24	40903462	trans
BovineHD0200012972	rs135400702	ENSBTAG00000006907	NEB	2	BovineHD2800011173	rs135092787	28	40368278	trans
BovineHD0200012935	rs109064231	ENSBTAG00000006907	NEB	2	BovineHD2800011173	rs135092787	28	40368278	trans
BovineHD0200012947	rs110753943	ENSBTAG00000006907	NEB	2	BovineHD2800011173	rs135092787	28	40368278	trans
BovineHD1800014300	rs41881999	ENSBTAG00000006999	RYR1	18	BovineHD1800014195	rs110042859	18	48127389	cis
BovineHD1700016844	rs109625009	ENSBTAG00000007137	RFC5	17	ARS-BFGL-NGS-88479	rs41847435	17	59633487	cis
BovineHD1300004966	rs41681954	ENSBTAG00000008401	PFKFB3	13	BovineHD0600009680	rs136113785	6	34726608	trans
BovineHD1300004966	rs41681954	ENSBTAG00000008401	PFKFB3	13	BovineHD0600009682	rs134187554	6	34736465	trans
BovineHD1300004967	rs135444402	ENSBTAG00000008401	PFKFB3	13	BovineHD0600009680	rs136113785	6	34726608	trans
BovineHD1300004967	rs135444402	ENSBTAG00000008401	PFKFB3	13	BovineHD0600009682	rs134187554	6	34736465	trans
Hapmap32044-BTA-133329	rs109903733	ENSBTAG00000008634	WBP2	19	BovineHD1300007142	rs136697966	13	24664772	trans
BovineHD0300022848	rs136669761	ENSBTAG00000008636	PDE4B	3	BovineHD2200002515	rs135777412	22	8389663	trans
BovineHD0300017639	rs135199847	ENSBTAG00000009844	CCN1	3	BovineHD1800008026	rs110672259	18	26077231	trans
BovineHD0300017639	rs135199847	ENSBTAG00000009844	CCN1	3	BovineHD1800008030	rs132745513	18	26101544	trans
BovineHD1400000289	rs136635106	ENSBTAG00000011922	PLEC	14	BTB-01645336	rs42759118	6	10176796	trans
BovineHD1900013772	rs42864193	ENSBTAG00000012066	PECAM1	19	BovineHD0300025814	rs43350729	3	89805148	trans
BovineHD1900013772	rs42864193	ENSBTAG00000012066	PECAM1	19	BovineHD0300025262	rs133065280	3	88234174	trans
BovineHD0600008806	rs136728112	ENSBTAG00000012818	PDLIM5	6	BovineHD0800021435	rs137767832	8	71283908	trans
BovineHD0600008806	rs136728112	ENSBTAG00000012818	PDLIM5	6	BovineHD0800021449	rs134382634	8	71298571	trans
BovineHD0600008806	rs136728112	ENSBTAG00000012818	PDLIM5	6	BovineHD0800021450	rs136294542	8	71299317	trans
BovineHD0600008806	rs136728112	ENSBTAG00000012818	PDLIM5	6	BovineHD0800021447	rs136319392	8	71295233	trans
BovineHD0600008806	rs136728112	ENSBTAG00000012818	PDLIM5	6	BovineHD0800021436	rs133857779	8	71285333	trans
BovineHD0600008806	rs136728112	ENSBTAG00000012818	PDLIM5	6	BovineHD0800021448	rs133619698	8	71298014	trans
BovineHD0600008806	rs136728112	ENSBTAG00000012818	PDLIM5	6	BovineHD0800021439	rs133582460	8	71288294	trans
BovineHD0600008806	rs136728112	ENSBTAG00000012818	PDLIM5	6	BovineHD0800021444	rs136613449	8	71291931	trans
BovineHD1000003713	rs43615501	ENSBTAG00000012866	THBS4	10	ARS-BFGL-NGS-81763	rs110668767	25	40113297	trans
BovineHD4100000006	rs41255288	ENSBTAG00000012899	IFNGR2	1	BovineHD0100000517	rs136983408	1	1620089	cis
BovineHD4100000006	rs41255288	ENSBTAG00000012899	IFNGR2	1	BovineHD0100000546	rs132949427	1	1709454	cis
BovineHD4100000006	rs41255288	ENSBTAG00000012899	IFNGR2	1	BovineHD0100000549	rs133176033	1	1721777	cis
BovineHD2300012357	rs133951816	ENSBTAG00000014904	SIRT5	23	BovineHD2300012363	rs134048255	23	42826808	cis
BovineHD2300012357	rs133951816	ENSBTAG00000014904	SIRT5	23	BovineHD2300012350	rs136119165	23	42790662	cis
BovineHD1300006847	rs134303735	ENSBTAG00000015584	BMI1	13	BovineHD2400006500	rs109704475	24	23805194	trans
BovineHD2300015651	rs135906938	ENSBTAG00000016337	ACOT13	23	BovineHD2300009566	rs134628749	23	32853761	cis
BovineHD2300015651	rs135906938	ENSBTAG00000016337	ACOT13	23	BovineHD2300009581	rs110770401	23	32903572	cis
BovineHD2000015642	rs137181594	ENSBTAG00000016444	RETREG1	20	BovineHD1300004241	rs135753858	13	14922083	trans
BovineHD2000015642	rs137181594	ENSBTAG00000016444	RETREG1	20	BovineHD2100003704	rs134197823	21	14192680	trans
BovineHD2800006429	rs134687072	ENSBTAG00000017509	MYPN	28	BovineHD0700010782	rs43509619	7	37371922	trans
BovineHD1100020659	rs134716819	ENSBTAG00000018267	TRIM54	11	BovineHD1300010413	rs42780659	13	35873968	trans
BovineHD0300003096	rs109202994	ENSBTAG00000020223	CASQ1	3	BovineHD1800012431	rs110978717	18	42098105	trans
BovineHD1300015765	rs109115308	ENSBTAG00000021558	-	13	BovineHD1300015182	rs137003456	13	53671126	trans
BovineHD1300015765	rs109115308	ENSBTAG00000021558	-	13	BovineHD1300015183	rs134475504	13	53672107	trans
BovineHD2300009619	rs132997209	ENSBTAG00000021902	ALDH5A1	23	BovineHD2300009602	rs136691860	23	32944906	cis
BovineHD2300009619	rs132997209	ENSBTAG00000021902	ALDH5A1	23	BovineHD2300009601	rs135848218	23	32943495	cis
BovineHD2300009619	rs132997209	ENSBTAG00000021902	ALDH5A1	23	BovineHD2300009676	rs134170620	23	33063792	cis
BovineHD2300009619	rs132997209	ENSBTAG00000021902	ALDH5A1	23	BovineHD2300009590	rs109255923	23	32924516	cis
BovineHD2300009619	rs132997209	ENSBTAG00000021902	ALDH5A1	23	BovineHD4100016161	rs41588559	23	33066771	cis
BovineHD2300009619	rs132997209	ENSBTAG00000021902	ALDH5A1	23	BovineHD2300009780	rs132867465	23	33317278	cis
BovineHD2300009619	rs132997209	ENSBTAG00000021902	ALDH5A1	23	BovineHD2300009775	rs133649966	23	33304830	cis
BovineHD2300009619	rs132997209	ENSBTAG00000021902	ALDH5A1	23	BovineHD2300009773	rs109586628	23	33298881	cis
BovineHD2300009619	rs132997209	ENSBTAG00000021902	ALDH5A1	23	BovineHD2300009777	rs109509989	23	33308775	cis
BovineHD2300009619	rs132997209	ENSBTAG00000021902	ALDH5A1	23	BovineHD2300009772	rs110977502	23	33295332	cis
BovineHD2300009619	rs132997209	ENSBTAG00000021902	ALDH5A1	23	BovineHD2300009776	rs109891986	23	33307302	cis
BovineHD2300009619	rs132997209	ENSBTAG00000021902	ALDH5A1	23	BovineHD2300009665	rs109094633	23	33037279	cis
BovineHD2300009619	rs132997209	ENSBTAG00000021902	ALDH5A1	23	BovineHD2300009593	rs133635602	23	32928987	cis
BovineHD2300009619	rs132997209	ENSBTAG00000021902	ALDH5A1	23	BovineHD2300009779	rs110141734	23	33313707	cis
BovineHD2300009619	rs132997209	ENSBTAG00000021902	ALDH5A1	23	BovineHD2300009768	rs109710378	23	33287520	cis
BovineHD2300009619	rs132997209	ENSBTAG00000021902	ALDH5A1	23	BovineHD2300009673	rs134652434	23	33056651	cis
BovineHD2300009619	rs132997209	ENSBTAG00000021902	ALDH5A1	23	BovineHD2300009707	rs110871883	23	33133329	cis
BovineHD2300009619	rs132997209	ENSBTAG00000021902	ALDH5A1	23	ARS-BFGL-NGS-85703	rs109754326	23	33296630	cis
BovineHD2300009619	rs132997209	ENSBTAG00000021902	ALDH5A1	23	BovineHD2300015307	rs134443496	23	32848066	cis
BovineHD2300009619	rs132997209	ENSBTAG00000021902	ALDH5A1	23	BovineHD2300009603	rs110679133	23	32946220	cis
BovineHD2300009619	rs132997209	ENSBTAG00000021902	ALDH5A1	23	BovineHD2300009672	rs109285906	23	33054482	cis
BovineHD2300009619	rs132997209	ENSBTAG00000021902	ALDH5A1	23	Hapmap51130-BTA-105627	rs41617133	23	32876929	cis
BovineHD2300009619	rs132997209	ENSBTAG00000021902	ALDH5A1	23	BovineHD2300009704	rs133547903	23	33124711	cis
BovineHD2300009619	rs132997209	ENSBTAG00000021902	ALDH5A1	23	BovineHD2300009624	rs109879289	23	32974227	cis
BovineHD2300009619	rs132997209	ENSBTAG00000021902	ALDH5A1	23	BovineHD2300009769	rs41643456	23	33289602	cis
BovineHD2300009619	rs132997209	ENSBTAG00000021902	ALDH5A1	23	BovineHD2300009778	rs136957153	23	33309808	cis
BovineHD2300009619	rs132997209	ENSBTAG00000021902	ALDH5A1	23	BovineHD2300009770	rs41643459	23	33292443	cis
BovineHD2300009619	rs132997209	ENSBTAG00000021902	ALDH5A1	23	BovineHD2300009539	rs110887052	23	32762998	cis
BovineHD2300009619	rs132997209	ENSBTAG00000021902	ALDH5A1	23	BovineHD2300009565	rs133632863	23	32844188	cis
BovineHD2300009619	rs132997209	ENSBTAG00000021902	ALDH5A1	23	BovineHD2300009620	rs137033760	23	32969611	cis
BovineHD2300009619	rs132997209	ENSBTAG00000021902	ALDH5A1	23	BovineHD2300009681	rs135925608	23	33071389	cis
BovineHD2300009619	rs132997209	ENSBTAG00000021902	ALDH5A1	23	BovineHD2300009795	rs134574676	23	33354639	cis
BovineHD2300009619	rs132997209	ENSBTAG00000021902	ALDH5A1	23	BovineHD2300009767	rs110751111	23	33285661	cis
BovineHD2300009619	rs132997209	ENSBTAG00000021902	ALDH5A1	23	BovineHD2300009605	rs133458734	23	32950125	cis
BovineHD2300009619	rs132997209	ENSBTAG00000021902	ALDH5A1	23	BovineHD2300009610	rs110356879	23	32956262	cis
BovineHD2300009619	rs132997209	ENSBTAG00000021902	ALDH5A1	23	BovineHD2300015651	rs135906938	23	32836725	cis
BovineHD2300009619	rs132997209	ENSBTAG00000021902	ALDH5A1	23	BovineHD2300009611	rs109846694	23	32957675	cis
BovineHD2300009619	rs132997209	ENSBTAG00000021902	ALDH5A1	23	BovineHD2300009705	rs110725941	23	33129148	cis
BovineHD0500033505	rs110475513	ENSBTAG00000021978	PARVB	5	BovineHD2300013360	rs133377730	23	45992839	trans
BovineHD0500033505	rs110475513	ENSBTAG00000021978	PARVB	5	BovineHD2300013359	rs110174977	23	45990740	trans
BovineHD1100022983	rs134444765	ENSBTAG00000023928	RDH14	11	BovineHD2400016602	rs109722775	24	57921501	trans
BovineHD1100022983	rs134444765	ENSBTAG00000023928	RDH14	11	BovineHD1900002899	rs111029177	19	10661702	trans
BovineHD1100022983	rs134444765	ENSBTAG00000023928	RDH14	11	BTA-44995-no-rs	rs41571909	19	29834030	trans
BovineHD1100022983	rs134444765	ENSBTAG00000023928	RDH14	11	BovineHD1900008751	rs135393691	19	29779197	trans
BovineHD1100022983	rs134444765	ENSBTAG00000023928	RDH14	11	BovineHD1100022983	rs134444765	11	80266245	cis
BovineHD1100022983	rs134444765	ENSBTAG00000023928	RDH14	11	BovineHD1100022986	rs132870489	11	80269532	cis
BovineHD1100022983	rs134444765	ENSBTAG00000023928	RDH14	11	BTA-56199-no-rs	rs41587619	23	30322316	trans
BovineHD1100022983	rs134444765	ENSBTAG00000023928	RDH14	11	BovineHD1100022924	rs136105708	11	80073604	cis
BovineHD1100022983	rs134444765	ENSBTAG00000023928	RDH14	11	BovineHD4100009050	rs41616679	11	80275981	cis
BovineHD1100022983	rs134444765	ENSBTAG00000023928	RDH14	11	BovineHD1100005188	rs137174524	11	16513969	trans
BovineHD1100022983	rs134444765	ENSBTAG00000023928	RDH14	11	BovineHD2400016564	rs137584547	24	57797733	trans
BovineHD1100022983	rs134444765	ENSBTAG00000023928	RDH14	11	BovineHD1100022892	rs137624101	11	79944609	cis
BovineHD1100022983	rs134444765	ENSBTAG00000023928	RDH14	11	BovineHD1100022984	rs110570819	11	80267182	cis
BovineHD1100022983	rs134444765	ENSBTAG00000023928	RDH14	11	BovineHD2400015617	rs110789847	24	54683299	trans
BovineHD1100022983	rs134444765	ENSBTAG00000023928	RDH14	11	BovineHD1100022980	rs110515176	11	80259694	cis
BovineHD1100022983	rs134444765	ENSBTAG00000023928	RDH14	11	BovineHD0700000693	rs110731058	7	2554565	trans
BovineHD1100022983	rs134444765	ENSBTAG00000023928	RDH14	11	BovineHD1100022982	rs132980876	11	80265304	cis
BovineHD1100022983	rs134444765	ENSBTAG00000023928	RDH14	11	BovineHD0800027649	rs43694498	8	93083176	trans
BovineHD1100022983	rs134444765	ENSBTAG00000023928	RDH14	11	BovineHD1100022888	rs134321968	11	79929165	cis
BovineHD1100022983	rs134444765	ENSBTAG00000023928	RDH14	11	BovineHD0800027651	rs133560539	8	93089421	trans
BovineHD1100022983	rs134444765	ENSBTAG00000023928	RDH14	11	BovineHD0600030111	rs137064183	6	107054243	trans
BovineHD1100022983	rs134444765	ENSBTAG00000023928	RDH14	11	BovineHD1100005189	rs110644071	11	16517436	trans
BovineHD1100022983	rs134444765	ENSBTAG00000023928	RDH14	11	BovineHD1100022944	rs134888324	11	80160051	cis
BovineHD1100022983	rs134444765	ENSBTAG00000023928	RDH14	11	BovineHD2400009967	rs136261741	24	36339165	trans
BovineHD1100022983	rs134444765	ENSBTAG00000023928	RDH14	11	BovineHD2400009971	rs136751012	24	36369250	trans
BovineHD1100022983	rs134444765	ENSBTAG00000023928	RDH14	11	BovineHD1100022078	rs132700492	11	77082517	trans
BovineHD1100022983	rs134444765	ENSBTAG00000023928	RDH14	11	BovineHD1100022564	rs135556840	11	78623367	trans
BovineHD1100022983	rs134444765	ENSBTAG00000023928	RDH14	11	BovineHD1900004564	rs109139186	19	16528079	trans
BovineHD1100022983	rs134444765	ENSBTAG00000023928	RDH14	11	BovineHD1100022553	rs136876839	11	78570600	trans
BovineHD1100022983	rs134444765	ENSBTAG00000023928	RDH14	11	BovineHD1100022981	rs109309227	11	80263138	cis
BovineHD1100022983	rs134444765	ENSBTAG00000023928	RDH14	11	BovineHD1100022889	rs135604635	11	79933368	cis
BovineHD1100022983	rs134444765	ENSBTAG00000023928	RDH14	11	BovineHD1900004572	rs41901490	19	16536638	trans
BovineHD1100022983	rs134444765	ENSBTAG00000023928	RDH14	11	BovineHD1100005187	rs132886905	11	16513052	trans
BovineHD1100022983	rs134444765	ENSBTAG00000023928	RDH14	11	BovineHD1100023006	rs132988658	11	80339377	cis
BovineHD1100022983	rs134444765	ENSBTAG00000023928	RDH14	11	BovineHD1100023005	rs135852244	11	80326491	cis
BovineHD1100022983	rs134444765	ENSBTAG00000023928	RDH14	11	BovineHD0800027639	rs43695353	8	93062737	trans
BovineHD1100022983	rs134444765	ENSBTAG00000023928	RDH14	11	BovineHD1100022989	rs109700751	11	80274068	cis
BovineHD1100022983	rs134444765	ENSBTAG00000023928	RDH14	11	BovineHD1100022945	rs136042146	11	80161568	cis
BovineHD1100022983	rs134444765	ENSBTAG00000023928	RDH14	11	BovineHD0200026821	rs109232780	2	93889279	trans
BovineHD1100022983	rs134444765	ENSBTAG00000023928	RDH14	11	BovineHD2400015621	rs133624248	24	54697265	trans
BovineHD1100022983	rs134444765	ENSBTAG00000023928	RDH14	11	BovineHD1100022940	rs133177013	11	80154698	cis
BovineHD1100022983	rs134444765	ENSBTAG00000023928	RDH14	11	BovineHD1600010054	rs41802551	16	35060206	trans
BovineHD1100022983	rs134444765	ENSBTAG00000023928	RDH14	11	BovineHD1100022927	rs135883151	11	80086790	cis
BovineHD1100022983	rs134444765	ENSBTAG00000023928	RDH14	11	BovineHD0700000711	rs109717617	7	2609794	trans
BovineHD1100022983	rs134444765	ENSBTAG00000023928	RDH14	11	BovineHD1100022933	rs132991980	11	80124694	cis
BovineHD1100022983	rs134444765	ENSBTAG00000023928	RDH14	11	BovineHD2400015613	rs110842333	24	54675224	trans
BovineHD1100022983	rs134444765	ENSBTAG00000023928	RDH14	11	BovineHD2400016619	rs135247787	24	57984826	trans
BovineHD1100022983	rs134444765	ENSBTAG00000023928	RDH14	11	BovineHD1100022967	rs135494252	11	80201617	cis
BovineHD1100022983	rs134444765	ENSBTAG00000023928	RDH14	11	BovineHD1500015555	rs110716376	15	53893373	trans
BovineHD1100022983	rs134444765	ENSBTAG00000023928	RDH14	11	BovineHD1100022928	rs133874019	11	80094172	cis
BovineHD1100022983	rs134444765	ENSBTAG00000023928	RDH14	11	BovineHD1000008751	rs109948603	10	26816563	trans

## Sheet: deSouza_TableS7
Allele-specific expression is widespread in Bos indicus muscle and affects meat quality candidate genes
Marcela Maria de Souza, Adhemar Zerlotini, Marina Ibelli Pereira Rocha, Jennifer Jessica Bruscadin, Wellison Jarles da Silva Diniz, Tainã Figueiredo Cardoso, Aline Silva Mello Cesar, Juliana Afonso, Bruno Gabriel Nascimento Andrade, Mauricio de Alvarenga Mudadu, Fabiana Barichello Mokry, Polyana Cristine Tizioto, Priscila Silva Neubern de Oliveira, Simone Cristina Méo Niciura, Luiz Lehmann Coutin…
Supplementary Table S7. Description of copy number variation regions (CNVR) identified by Silva et al. 25 affecting the total expression of ASE genes.
ASE.SNPID.(Illumina.BeadChip)	ASE.SNP.(rs.ID)	ASE.chr	ASE.SNP.Position	CNV_ID	chr_CNV	start_CNV_ARS-UCD1.2	end_CNV_ARS-UCD1.2	start_UMD_3.1	end_UMD_3.1	CNV_size	CNV_type	percCNV(pop)
ARS-BFGL-NGS-103658	rs109470520	chr5	109971950	CNVR_739	chr5	109961769	109972552	110473776	110484555	10780	loss	0.138313
ARS-BFGL-NGS-45547	rs42429829	chr19	61862699	CNVR_2089	chr19	61774512	61863757	62449493	62479875	30383	loss	0.276625
BovineHD0100016817	rs109045031	chr1	58955755	CNVR_103	chr1	58955755	58969058	59400242	59413545	13304	gain	0.138313
BovineHD0100042632	rs42427775	chr1	145684628	CNVR_172	chr1	145565844	145695827	147301032	147431624	130593	loss	0.276625
BovineHD0200002162	rs133882180	chr2	7391669	CNVR_184	chr2	7339680	7454248	7280907	7396245	115339	loss	0.138313
BovineHD0400034966	rs137300633	chr4	118579635	CNVR_538	chr4	118562412	118593341	119344111	119375076	30966	loss	0.138313
BovineHD0500029812	rs136837845	chr5	103834815	CNVR_729	chr5	103778697	103866012	104146063	104233341	87279	both	0.276625
BovineHD0500033505	rs110475513	chr5	114867740	CNVR_751	chr5	114771154	114867740	115476006	115573450	97445	both	0.55325
BovineHD1000030474	rs108968350	chr10	103103253	CNVR_1324	chr10	103103253	103114079	104125868	104136694	10827	gain	0.138313
BovineHD1100004313	rs43668893	chr11	13220095	CNVR_1333	chr11	13216863	13232883	13218348	13234389	16042	gain	0.138313
BovineHD1100030221	rs133138949	chr11	103862736	CNVR_1410	chr11	103591151	104129366	103644879	104183113	538235	both	3.73444
BovineHD1200026576	rs135437424	chr12	86656659	CNVR_1557	chr12	86594243	86967520	90610643	90974783	364141	loss	0.691563
BovineHD1400000333	rs109267982	chr14	1110249	CNVR_1605	chr14	1079199	1270260	2273502	2472363	198862	loss	0.691563
BovineHD1400011411	rs134916878	chr14	37588889	CNVR_1627	chr14	37588889	37596472	39719305	39726880	7576	loss	0.138313
BovineHD1500007611	rs110035207	chr15	27968817	CNVR_1749	chr15	27827487	27973115	28256203	28401739	145537	gain	0.138313
BovineHD1500022770	rs134541739	chr15	77078794	CNVR_1822	chr15	77047652	77138460	78239232	78330054	90823	gain	0.138313
BovineHD1600006747	rs110993219	chr16	23629617	CNVR_1881	chr16	23613324	23676366	24311415	24374214	62800	loss	0.138313
BovineHD1800017987	rs110756077	chr18	61924215	CNVR_2026	chr18	61891761	61954560	62340260	62404621	64362	loss	0.138313
BovineHD1900008863	rs109696563	chr19	29505483	CNVR_2071	chr19	29425558	29518210	30053256	30146732	93477	gain	0.414938
BovineHD1900018008	rs42429828	chr19	61863757	CNVR_2089	chr19	61774512	61863757	62449493	62479875	30383	loss	0.276625
BovineHD1900018860	rs137236220	chr19	29508513	CNVR_2071	chr19	29425558	29518210	30053256	30146732	93477	gain	0.414938
BovineHD2200017399	rs43721001	chr22	59285779	CNVR_2256	chr22	59281683	59498989	59951940	60169718	217779	both	3.04288
BovineHD2300014685	rs134031665	chr23	50462392	CNVR_2321	chr23	50439713	50463353	50304862	50328541	23680	loss	0.138313
BovineHD2400000678	rs134236111	chr24	2258646	CNVR_2339	chr24	2217555	2385994	2478775	2647509	168735	loss	0.138313
BovineHD2500000318	rs133877387	chr25	1502859	CNVR_2393	chr25	1460341	1828241	1461253	1830351	369099	both	4.84094
BovineHD2500000332	rs136775442	chr25	1588507	CNVR_2393	chr25	1460341	1828241	1461253	1830351	369099	both	4.84094
BovineHD2500010860	rs134766761	chr25	38298401	CNVR_2447	chr25	38277699	38383384	38823004	38927535	104532	loss	0.968188
BovineHD2600008837	rs133256691	chr26	32686469	CNVR_2495	chr26	32592722	33333152	32878925	33610418	731494	gain	0.138313
BovineHD2600008838	rs134324818	chr26	32687546	CNVR_2495	chr26	32592722	33333152	32878925	33610418	731494	gain	0.138313
BovineHD2600012548	rs135130229	chr26	44229528	CNVR_2507	chr26	44222978	44262266	44556847	44597748	40902	loss	0.138313
BovineHD4100009934	rs41255581	chr13	12516812	CNVR_1566	chr13	12478587	12762892	12536047	12822615	286569	gain	23.0982

## Sheet: deSouza_TableS8
Allele-specific expression is widespread in Bos indicus muscle and affects meat quality candidate genes
Marcela Maria de Souza, Adhemar Zerlotini, Marina Ibelli Pereira Rocha, Jennifer Jessica Bruscadin, Wellison Jarles da Silva Diniz, Tainã Figueiredo Cardoso, Aline Silva Mello Cesar, Juliana Afonso, Bruno Gabriel Nascimento Andrade, Mauricio de Alvarenga Mudadu, Fabiana Barichello Mokry, Polyana Cristine Tizioto, Priscila Silva Neubern de Oliveira, Simone Cristina Méo Niciura, Luiz Lehmann Coutin…
Supplementary Table S8. SNPs and genes identified as ASE by Guillocheau et al. 18.
ASE.SNP.(rs.ID)	ASE.SNPID.(Illumina.BeadChip)	ASE.Gene.Symbol	ASE.Ensembl.Gene.ID
rs108963764	BovineHD2200014890	MAP4	ENSBTAG00000015839
rs108968350	BovineHD1000030474	.	ENSBTAG00000048782
rs109030401	BovineHD0800024523	FBP2	ENSBTAG00000019554
rs109069260	BovineHD0300007171	PDE4DIP	ENSBTAG00000001564
rs109108519	BovineHD2200014889	MAP4	ENSBTAG00000015839
rs109202994	BovineHD0300003096	CASQ1	ENSBTAG00000020223
rs109372848	BovineHD0200008503	.	.
rs109550233	BovineHD2300006551	.	ENSBTAG00000050626
rs109569584	BovineHD0100038177	PPP2R3A	ENSBTAG00000023416
rs109627218	BovineHD1900006478	NXN	ENSBTAG00000000855
rs109775842	BovineHD1500005777	.	.
rs109842586	BovineHD0200008512	XIRP2	ENSBTAG00000017743
rs109895497	BovineHD1300019018	NNAT	ENSBTAG00000003212
rs109895497	BovineHD1300019018	BLCAP	ENSBTAG00000003209
rs109895497	BovineHD1300019018	.	ENSBTAG00000052053
rs110022565	BovineHD0400026162	FLNC	ENSBTAG00000006253
rs110095343	BovineHD0700000732	.	.
rs110140753	BovineHD0200005180	.	.
rs110311900	BovineHD0200029877	FN1	ENSBTAG00000008300
rs110329342	BovineHD0600025624	STBD1	ENSBTAG00000010389
rs110339018	BovineHD1100008589	PIGF	ENSBTAG00000015719
rs110368962	BovineHD0200008506	XIRP2	ENSBTAG00000017743
rs110438974	BovineHD2400010311	MYOM1	ENSBTAG00000019585
rs110505739	BovineHD2800008202	DUSP13	ENSBTAG00000023039
rs110533071	BovineHD2200003676	XIRP1	ENSBTAG00000046512
rs110616990	BovineHD2400010310	MYOM1	ENSBTAG00000019585
rs110623773	BovineHD2700002109	ASB5	ENSBTAG00000014143
rs110644249	BovineHD0200005242	.	.
rs110740450	BovineHD1500015667	UCP3	ENSBTAG00000005259
rs110751957	BovineHD1600006725	IARS2	ENSBTAG00000012582
rs110850310	BovineHD2300007506	HSPA1A	ENSBTAG00000025441
rs110879535	BovineHD1500018849	CAT	ENSBTAG00000020980
rs110924867	BovineHD2700002110	ASB5	ENSBTAG00000014143
rs110934181	BovineHD0300008852	CASQ2	ENSBTAG00000011500
rs110943703	BovineHD0100000106	RCAN1	ENSBTAG00000020035
rs110954997	BovineHD0700000354	SQSTM1	ENSBTAG00000015591
rs110993219	BovineHD1600006747	IARS2	ENSBTAG00000012582
rs132711677	BovineHD2800001002	EGLN1	ENSBTAG00000053296
rs133052291	BovineHD0200039895	.	.
rs133105529	BovineHD1900006038	.	.
rs133187918	BovineHD0900029115	.	.
rs133370870	BovineHD2000006089	PDE4D	ENSBTAG00000000494
rs133517738	BovineHD0600019218	SGCB	ENSBTAG00000014601
rs133753526	BovineHD0200038557	PINK1	ENSBTAG00000006084
rs133758443	BovineHD1000003567	CMYA5	ENSBTAG00000006823
rs133765856	BovineHD0600004584	PLA2G12A	ENSBTAG00000015230
rs133877387	BovineHD2500000318	MSRB1	ENSBTAG00000049306
rs134045486	BovineHD0300007091	PRKAB2	ENSBTAG00000014387
rs134236111	BovineHD2400000678	MBP	ENSBTAG00000022890
rs134381608	BovineHD1600011212	PRRX1	ENSBTAG00000004570
rs134422650	BovineHD2500000725	.	.
rs134541739	BovineHD1500022770	PACSIN3	ENSBTAG00000009576
rs134680395	BovineHD0200038558	PINK1	ENSBTAG00000006084
rs134778146	BovineHD1100002778	TMEM182	ENSBTAG00000038462
rs134932738	BovineHD1000003565	CMYA5	ENSBTAG00000006823
rs135102033	BovineHD1600000166	MYBPH	ENSBTAG00000011465
rs135168299	BovineHD1300019015	BLCAP	ENSBTAG00000003209
rs135168299	BovineHD1300019015	.	ENSBTAG00000052053
rs135247298	BovineHD1200003333	RGCC	ENSBTAG00000034885
rs135522467	BovineHD2100020330	EIF5	ENSBTAG00000016282
rs135777852	BovineHD1500010665	PSMA1	ENSBTAG00000006564
rs135843191	BovineHD2300000581	BAG2	ENSBTAG00000005355
rs136083453	BovineHD1000008498	RNASE13	ENSBTAG00000046189
rs136189530	BovineHD0600012152	.	ENSBTAG00000049770
rs136201858	BovineHD2200017514	KBTBD12	ENSBTAG00000011547
rs136467370	BovineHD1000003563	CMYA5	ENSBTAG00000006823
rs136571634	BovineHD0300010619	.	.
rs136629418	BovineHD1400009522	COPS5	ENSBTAG00000002784
rs136772986	BovineHD1100002777	TMEM182	ENSBTAG00000038462
rs136817702	BovineHD1000008499	RNASE13	ENSBTAG00000046189
rs137001154	BovineHD1000003564	CMYA5	ENSBTAG00000006823
rs137157041	BovineHD0700018846	SPARC	ENSBTAG00000014835
rs137232459	BovineHD0200008510	XIRP2	ENSBTAG00000017743
rs137318479	BovineHD1800016632	MYBPC2	ENSBTAG00000020080
rs137436443	BovineHD1000000317	REEP5	ENSBTAG00000012804
rs137490342	BovineHD2300000753	.	.
rs137511695	BovineHD2100001673	.	.
rs29024899	BovineHD4100018612	PSAP	ENSBTAG00000021499
rs41255164	BovineHD4100002438	.	.
rs41255191	Hapmap59410-ss46526044	DNAJA4	ENSBTAG00000015942
rs41255261	BovineHD4100013059	ETFDH	ENSBTAG00000016679
rs41255581	BovineHD4100009934	.	.
rs41255615	Hapmap52185-ss46527072	TMEM70	ENSBTAG00000012920
rs41256890	Hapmap60021-ss46526426	MGP	ENSBTAG00000012370
rs41256897	BovineHD4100008882	CCT4	ENSBTAG00000004531
rs41257135	Hapmap55415-ss46526681	.	.
rs41257166	BovineHD4100009829	.	.
rs41585947	Hapmap50389-BTA-54820	MAP4	ENSBTAG00000015839
rs41644129	UA-IFASA-7369	GMPS	ENSBTAG00000013013
rs41656695	Hapmap41952-BTA-73370	CMYA5	ENSBTAG00000006823
rs41849780	BovineHD1700019680	MYO18B	ENSBTAG00000000698
rs41861357	BovineHD1800004846	.	.
rs42138836	BovineHD2800006424	MYPN	ENSBTAG00000017509
rs42286222	BovineHD1000017128	.	.
rs42299527	BovineHD0200008509	XIRP2	ENSBTAG00000017743
rs42300734	BovineHD0200008511	XIRP2	ENSBTAG00000017743
rs42429823	BovineHD1900018010	ARSG	ENSBTAG00000010637
rs42429827	BovineHD1900018009	ARSG	ENSBTAG00000010637
rs42429828	BovineHD1900018008	ARSG	ENSBTAG00000010637
rs42429829	ARS-BFGL-NGS-45547	ARSG	ENSBTAG00000010637
rs42719199	BovineHD1500024426	.	.
rs43250900	BovineHD0100024134	.	.
rs43295624	BovineHD0200005241	.	.
rs43446901	BovineHD0600001618	SYNPO2	ENSBTAG00000006434
rs43464700	BovineHD0600017167	.	.
rs43560220	BovineHD0800020254	LPL	ENSBTAG00000012855
rs43615501	BovineHD1000003713	THBS4	ENSBTAG00000012866
rs43658491	BovineHD1100003521	DCTN1	ENSBTAG00000004887
rs43662396	BovineHD1100004283	ZNF638	ENSBTAG00000009242
rs43664604	BovineHD1100004382	PAIP2B	ENSBTAG00000054656
rs43698759	BovineHD1200014017	UCHL3	ENSBTAG00000008024
rs43763963	BovineHD1600023877	.	ENSBTAG00000046177
